# Supplementary material for: Identification of long noncoding RNAs involved in plumule-vernalization of Chinese cabbage
Source: Front Plant Sci. 2023 Mar 14;14:1147494. doi: 10.3389/fpls.2023.1147494 (PMC10043383; doi:10.3389/fpls.2023.1147494)
Supplement: Supplementary file 1 [file Table_1.xlsx]

## Sheet: Supplementary Table 1
Supplementary Table 1. qRT-PCR-specific primers for lncRNAs and their regulated mRNA
Gene ID	Gene	Forward (5’ to 3’)	Reverse (5’ to 3’)
BraA10g027720.3C	BrFLC1	AAGGAGAAGTTGCTGGAAG	GGAAGATTGATGTCGGAGAT
MSTRG.33720.1	BrFLC1-lncRNA	AGCCGTATGCTTCTTCAC	TTCGAGCTTGCTTGTGTAT
BraA02g003340.3C	BrFLC2	CTAGCCAGATGGAGAAGAATA	AGCAGTCGGAGAGTTACC
MSTRG.3687.1/2/3/4/5	BrFLC2-lncRNA	AGGTAGTTCTTCTGTCTTCA	TGTGTTAGTCTCTTCTGTCA
BraA06g028530.3C	AGL27	GCCAAGATTCTCAAGCATTAC	AACCGTGTTCTCGTCTCT
MSTRG.19387.1	AGL27-lncRNA	ATCACTTCCTAACAGCGTAT	CTGGTTGAGCCTGAGATAG
BraA02g044940.3C	MAF5	TCCGTCGCTCTTCTCATA	AACCTGCTCTTCTTCATCTT
MSTRG.6639.1	MAF5-lncRNA	GTTGATTGATGGTGGTTGTT	CAGATGAAGAAGAGCAGGTT
BraA01g018970.3C	ULT1	GAGAGGAAGCAGGAAGGT	TGGCAAGAACAATCAGAGAA
MSTRG.1592.1	ULT1-lncRNA	GGAGGAGAAGAATAAGAGGTT	CGTCGTCATGTACTTGGT
BraA07g000060.3C	ULT2	GTGCTGCTCAGATACTACA	TGAACCTCCTCTCCTTCC
MSTRG.20791.1	ULT2-lncRNA	TCTACCAAGGTTGACTTCTG	TGCTGAACAAGGAACTGAT
Actin		GGAGCTGAGAGATTCCGTTG	GAACCACCACTGAGGACGAT

## Sheet: Supplementary Table 2
Supplementary Table 2. Statistics of Illumina sequencing data
Sample	Raw reads	Clean reads (%)	Raw data(bp)	Clean data(bp)	Q20(%)	Q30(%)	GC(%)	Effective reads	Unmapped(%)	Unique_Mapped(%)	Multiple_Mapped(%)	Total_Mapped(%)
NV-1	60696660	60496860 (99.67%)	9104499000	9005178045	8838085397 (98.14%)	8501917294 (94.41%)	4166193354 (46.26%)	59137080	8979552 (15.18%)	48063121 (81.27%)	2094407 (3.54%)	50157528 (84.82%)
NV-2	81680696	81354922 (99.60%)	12252104400	12086104410	11849693803 (98.04%)	11381971884 (94.17%)	5583122677 (46.19%)	79738756	12137074 (15.22%)	64848134 (81.33%)	2753548 (3.45%)	67601682 (84.78%)
NV-3	94434682	94144132 (99.69%)	14165202300	14004296952	13777738300 (98.38%)	13314094888 (95.07%)	6473878908 (46.23%)	91878566	14729222 (16.03%)	73672699 (80.18%)	3476645 (3.78%)	77149344 (83.97%)
V5d-1	85158930	84898254 (99.69%)	12773839500	12626637353	12418235974 (98.35%)	11982371994 (94.90%)	5900832842 (46.73%)	83355326	12703540 (15.24%)	68028862 (81.61%)	2622924 (3.15%)	70651786 (84.76%)
V5d-2	84042092	83717110 (99.61%)	12606313800	12462143271	12239175669 (98.21%)	11790829603 (94.61%)	5819245353 (46.70%)	81376614	12575447 (15.45%)	65992302 (81.09%)	2808865 (3.45%)	68801167 (84.55%)
V5d-3	61098084	60857556 (99.61%)	9164712600	9057809253	8909010753 (98.36%)	8597565397 (94.92%)	4222003977 (46.61%)	59682024	9069573 (15.20%)	48751556 (81.69%)	1860895 (3.12%)	50612451 (84.80%)
V15d-1	79927356	79664978 (99.67%)	11989103400	11850780010	11653282808 (98.33%)	11244023037 (94.88%)	5481159805 (46.25%)	77895700	11525252 (14.80%)	63549398 (81.58%)	2821050 (3.62%)	66370448 (85.20%)
V15d-2	68586480	68350824 (99.66%)	10287972000	10175498586	10017595602 (98.45%)	9684266760 (95.17%)	4710076393 (46.29%)	66877502	9654170 (14.44%)	54772555 (81.90%)	2450777 (3.66%)	57223332 (85.56%)
V15d-3	78129240	77898724 (99.70%)	11719386000	11583836704	11384797993 (98.28%)	10974941490 (94.74%)	5358411050 (46.26%)	76180800	11077036 (14.54%)	62234891 (81.69%)	2868873 (3.77%)	65103764 (85.46%)
V25d-1	70612914	70404190 (99.70%)	10591937100	10491796979	10313912687 (98.30%)	9941990169 (94.76%)	4807671592 (45.82%)	69204224	10699710 (15.46%)	55771299 (80.59%)	2733215 (3.95%)	58504514 (84.54%)
V25d-2	73805994	73621470 (99.75%)	11070899100	10965468956	10793889764 (98.44%)	10425644973 (95.08%)	5004668551 (45.64%)	72308906	10910901 (15.09%)	58426984 (80.80%)	2971021 (4.11%)	61398005 (84.91%)
V25d-3	76784712	76554704 (99.70%)	11517706800	11403357988	11200413811 (98.22%)	10785361844 (94.58%)	5186948116 (45.49%)	74547148	11655475 (15.64%)	59723070 (80.11%)	3168603 (4.25%)	62891673 (84.36%)
T3d-1	74156130	73957272 (99.73%)	11123419500	11026002466	10834040250 (98.26%)	10437604002 (94.66%)	4907814317 (44.51%)	73094134	11869524 (16.24%)	58051217 (79.42%)	3173393 (4.34%)	61224610 (83.76%)
T3d-2	74493686	74302916 (99.74%)	11174052900	11076079398	10885477040 (98.28%)	10490495416 (94.71%)	4898658086 (44.23%)	73437164	11438888 (15.58%)	58572577 (79.76%)	3425699 (4.66%)	61998276 (84.42%)
T3d-3	65768422	65625226 (99.78%)	9865263300	9792785645	9629830461 (98.34%)	9274589485 (94.71%)	4325882078 (44.17%)	64960896	9846812 (15.16%)	52013200 (80.07%)	3100884 (4.77%)	55114084 (84.84%)

## Sheet: Supplementary Table 3
Supplementary Table 3. Pearson correlation coefficients between each sample based on the expression levels of the identified mRNAs and LncRNAs
mRNA
Sample	NV-1	NV-2	NV-3	T3-1	T3-2	T3-3	V15-1	V15-2	V15-3	V25-1	V25-2	V25-3	V5-1	V5-2	V5-3	group
NV-1	1	0.994434	0.983353	0.631505	0.645645	0.632399	0.786413	0.784506	0.764264	0.714105	0.695674	0.732575	0.85972	0.856093	0.850705	NV
NV-2	0.994434	1	0.968865	0.656347	0.667389	0.655469	0.789502	0.787556	0.768983	0.718932	0.70531	0.738147	0.845861	0.828703	0.842144	NV
NV-3	0.983353	0.968865	1	0.536882	0.552936	0.538353	0.744265	0.741988	0.717765	0.66224	0.634067	0.676008	0.879829	0.883338	0.858905	NV
T3-1	0.631505	0.656347	0.536882	1	0.995928	0.996362	0.6051	0.614411	0.639799	0.683461	0.723094	0.718379	0.291053	0.295075	0.312141	T3
T3-2	0.645645	0.667389	0.552936	0.995928	1	0.997987	0.600512	0.609907	0.633536	0.67683	0.714745	0.714804	0.302678	0.313928	0.321756	T3
T3-3	0.632399	0.655469	0.538353	0.996362	0.997987	1	0.600653	0.611404	0.635363	0.682443	0.722325	0.721855	0.288489	0.297891	0.309087	T3
V15-1	0.786413	0.789502	0.744265	0.6051	0.600512	0.600653	1	0.996863	0.992399	0.964902	0.951565	0.956737	0.788622	0.781783	0.811863	V15
V15-2	0.784506	0.787556	0.741988	0.614411	0.609907	0.611404	0.996863	1	0.994468	0.970284	0.956699	0.958119	0.774373	0.768716	0.795495	V15
V15-3	0.764264	0.768983	0.717765	0.639799	0.633536	0.635363	0.992399	0.994468	1	0.981512	0.971142	0.966692	0.741674	0.736575	0.765076	V15
V25-1	0.714105	0.718932	0.66224	0.683461	0.67683	0.682443	0.964902	0.970284	0.981512	1	0.992759	0.986089	0.654659	0.657063	0.681759	V25
V25-2	0.695674	0.70531	0.634067	0.723094	0.714745	0.722325	0.951565	0.956699	0.971142	0.992759	1	0.988417	0.607867	0.605366	0.637816	V25
V25-3	0.732575	0.738147	0.676008	0.718379	0.714804	0.721855	0.956737	0.958119	0.966692	0.986089	0.988417	1	0.656572	0.661868	0.686533	V25
V5-1	0.85972	0.845861	0.879829	0.291053	0.302678	0.288489	0.788622	0.774373	0.741674	0.654659	0.607867	0.656572	1	0.981223	0.994024	V5
V5-2	0.856093	0.828703	0.883338	0.295075	0.313928	0.297891	0.781783	0.768716	0.736575	0.657063	0.605366	0.661868	0.981223	1	0.971973	V5
V5-3	0.850705	0.842144	0.858905	0.312141	0.321756	0.309087	0.811863	0.795495	0.765076	0.681759	0.637816	0.686533	0.994024	0.971973	1	V5
LncRNA
Sample	NV-1	NV-2	NV-3	T3-1	T3-2	T3-3	V15-1	V15-2	V15-3	V25-1	V25-2	V25-3	V5-1	V5-2	V5-3	group
NV-1	1	0.991387	0.983524	0.899351	0.871688	0.879868	0.984129	0.975507	0.9673	0.971227	0.95982	0.978078	0.880593	0.84939	0.809145	NV
NV-2	0.991387	1	0.953027	0.943572	0.918667	0.922233	0.992432	0.977568	0.984729	0.981725	0.978197	0.989259	0.818324	0.780701	0.741215	NV
NV-3	0.983524	0.953027	1	0.813307	0.781594	0.795359	0.941706	0.938968	0.911	0.923785	0.901684	0.930784	0.939686	0.91625	0.873198	NV
T3-1	0.899351	0.943572	0.813307	1	0.995055	0.993213	0.934266	0.906195	0.95122	0.930049	0.959942	0.952512	0.602991	0.559322	0.520291	T3
T3-2	0.871688	0.918667	0.781594	0.995055	1	0.998769	0.909081	0.880434	0.930096	0.905339	0.94684	0.936052	0.563499	0.522678	0.483833	T3
T3-3	0.879868	0.922233	0.795359	0.993213	0.998769	1	0.911813	0.884687	0.93082	0.907506	0.949087	0.939928	0.582736	0.544128	0.504415	T3
V15-1	0.984129	0.992432	0.941706	0.934266	0.909081	0.911813	1	0.995024	0.996271	0.997195	0.989723	0.995382	0.830185	0.796818	0.771719	V15
V15-2	0.975507	0.977568	0.938968	0.906195	0.880434	0.884687	0.995024	1	0.99107	0.997477	0.984907	0.988895	0.857026	0.829543	0.815533	V15
V15-3	0.9673	0.984729	0.911	0.95122	0.930096	0.93082	0.996271	0.99107	1	0.997468	0.99622	0.995631	0.787165	0.752789	0.732342	V15
V25-1	0.971227	0.981725	0.923785	0.930049	0.905339	0.907506	0.997195	0.997477	0.997468	1	0.991662	0.992948	0.821578	0.790257	0.774217	V25
V25-2	0.95982	0.978197	0.901684	0.959942	0.94684	0.949087	0.989723	0.984907	0.99622	0.991662	1	0.997011	0.772696	0.74124	0.72104	V25
V25-3	0.978078	0.989259	0.930784	0.952512	0.936052	0.939928	0.995382	0.988895	0.995631	0.992948	0.997011	1	0.806074	0.77446	0.747701	V25
V5-1	0.880593	0.818324	0.939686	0.602991	0.563499	0.582736	0.830185	0.857026	0.787165	0.821578	0.772696	0.806074	1	0.996833	0.982886	V5
V5-2	0.84939	0.780701	0.91625	0.559322	0.522678	0.544128	0.796818	0.829543	0.752789	0.790257	0.74124	0.77446	0.996833	1	0.991128	V5
V5-3	0.809145	0.741215	0.873198	0.520291	0.483833	0.504415	0.771719	0.815533	0.732342	0.774217	0.72104	0.747701	0.982886	0.991128	1	V5

## Sheet: Supplementary Table 4
Supplementary Table 4. The cover genes between each sample of all identified mRNAs and LncRNAs
mRNA
sample	Refer_Genes	sequenced_Refer_Genes(%)	Novel_Genes	sequenced_Novel_Genes(%)	Total_Genes	sequenced_Total_Genes(%)
all	45595	35087 (76.95%)	842	842 (100.00%)	46437	35929 (77.37%)
NV-1	45595	29328 (64.32%)	842	802 (95.25%)	46437	30130 (64.88%)
NV-2	45595	29951 (65.69%)	842	808 (95.96%)	46437	30759 (66.24%)
NV-3	45595	30159 (66.15%)	842	823 (97.74%)	46437	30982 (66.72%)
V5-1	45595	30008 (65.81%)	842	817 (97.03%)	46437	30825 (66.38%)
V5-2	45595	29924 (65.63%)	842	818 (97.15%)	46437	30742 (66.20%)
V5-3	45595	29269 (64.19%)	842	814 (96.67%)	46437	30083 (64.78%)
V15-1	45595	30065 (65.94%)	842	822 (97.62%)	46437	30887 (66.51%)
V15-2	45595	29717 (65.18%)	842	816 (96.91%)	46437	30533 (65.75%)
V15-3	45595	30092 (66.00%)	842	826 (98.10%)	46437	30918 (66.58%)
V25-1	45595	29728 (65.20%)	842	815 (96.79%)	46437	30543 (65.77%)
V25-2	45595	29730 (65.20%)	842	820 (97.39%)	46437	30550 (65.79%)
V25-3	45595	29834 (65.43%)	842	821 (97.51%)	46437	30655 (66.01%)
T3-1	45595	29381 (64.44%)	842	815 (96.79%)	46437	30196 (65.03%)
T3-2	45595	29157 (63.95%)	842	812 (96.44%)	46437	29969 (64.54%)
T3-3	45595	28802 (63.17%)	842	814 (96.67%)	46437	29616 (63.78%)
LncRNA
sample	Refer_lncs	sequenced_Refer_lncs(%)	Novel_lncs	sequenced_Novel_lncs(%)	Total_lncs	sequenced_Total_lncs(%)
all	0	0 (0%)	3382	3382 (100.00%)	3382	3382 (100.00%)
NV-1	0	0 (0%)	3382	2825 (83.53%)	3382	2825 (83.53%)
NV-2	0	0 (0%)	3382	2907 (85.96%)	3382	2907 (85.96%)
NV-3	0	0 (0%)	3382	2931 (86.66%)	3382	2931 (86.66%)
V5-1	0	0 (0%)	3382	2982 (88.17%)	3382	2982 (88.17%)
V5-2	0	0 (0%)	3382	2929 (86.61%)	3382	2929 (86.61%)
V5-3	0	0 (0%)	3382	2922 (86.40%)	3382	2922 (86.40%)
V15-1	0	0 (0%)	3382	3003 (88.79%)	3382	3003 (88.79%)
V15-2	0	0 (0%)	3382	2977 (88.02%)	3382	2977 (88.02%)
V15-3	0	0 (0%)	3382	3031 (89.62%)	3382	3031 (89.62%)
V25-1	0	0 (0%)	3382	2913 (86.13%)	3382	2913 (86.13%)
V25-2	0	0 (0%)	3382	2921 (86.37%)	3382	2921 (86.37%)
V25-3	0	0 (0%)	3382	2928 (86.58%)	3382	2928 (86.58%)
T3-1	0	0 (0%)	3382	2812 (83.15%)	3382	2812 (83.15%)
T3-2	0	0 (0%)	3382	2745 (81.16%)	3382	2745 (81.16%)
T3-3	0	0 (0%)	3382	2677 (79.15%)	3382	2677 (79.15%)

## Sheet: Supplementary Table 5
Supplementary Table 5. Listing information on differentially expressed genes
ID	FPKM value		log2(FC)	P-value	FDR	Gene	Description	KEGG_A_class	KEGG_B_class	Pathway	K_ID	GO Component	GO Function	GO Process
	NV vs. V5
	NV	V5
MSTRG.27557	4.49667	108.197	4.58866	2.96582e-212	1.01078e-207	TGG1	myrosinase [Brassica rapa]	Metabolism	Amino acid metabolism	ko00380//Tryptophan metabolism	K01237	GO:0005576//extracellular region;GO:0005618//cell wall;GO:0005840//ribosome;GO:0005911//cell-cell junction;GO:0009536//plastid;GO:0042579//microbody	GO:0015926//glucosidase activity;GO:0043169//cation binding	GO:0001101//response to acid chemical;GO:0006970//response to osmotic stress;GO:0009625//response to insect;GO:0009755//hormone-mediated signaling pathway;GO:0019759//glycosinolate catabolic process;GO:0044238//primary metabolic process
BraA09g020340.3C	70.6067	6.57667	-3.42438	1.86632e-155	3.18031e-151	ABCB22	PREDICTED: ABC transporter B family member 22-like isoform X1 [Brassica rapa]	Environmental Information Processing	Membrane transport	ko02010//ABC transporters	K05658	-	-	-
BraA06g015970.3C	62.2633	489.48	2.9748	1.45271e-141	1.65032e-137	COR47	PREDICTED: dehydrin ERD10-like [Brassica rapa]	-	-	-	-	-	-	-
MSTRG.8968	746.483	151.717	-2.29873	6.39252e-136	5.44658e-132	TGG1	myrosinase [Brassica rapa]	Metabolism	Amino acid metabolism	ko00380//Tryptophan metabolism	K01237	GO:0005576//extracellular region;GO:0005618//cell wall;GO:0005840//ribosome;GO:0005911//cell-cell junction;GO:0009536//plastid;GO:0042579//microbody	GO:0015926//glucosidase activity;GO:0043169//cation binding	GO:0001101//response to acid chemical;GO:0006970//response to osmotic stress;GO:0009625//response to insect;GO:0009755//hormone-mediated signaling pathway;GO:0019759//glycosinolate catabolic process;GO:0044238//primary metabolic process
MSTRG.13572	379.883	41.45	-3.19611	6.76506e-121	4.6112e-117	JAL22	jacalin-related lectin 22-like isoform X1 [Brassica rapa]	-	-	-	-	GO:0005911//cell-cell junction;GO:0009536//plastid	GO:0046914//transition metal ion binding	GO:0006950//response to stress;GO:0010033//response to organic substance;GO:0044699//single-organism process
MSTRG.29237	574.647	117.3	-2.29247	1.80974e-120	1.02796e-116	TGG1	myrosinase [Brassica rapa]	Metabolism	Amino acid metabolism	ko00380//Tryptophan metabolism	K01237	GO:0005576//extracellular region;GO:0005618//cell wall;GO:0005840//ribosome;GO:0005911//cell-cell junction;GO:0009536//plastid;GO:0042579//microbody	GO:0015926//glucosidase activity;GO:0043169//cation binding	GO:0001101//response to acid chemical;GO:0006970//response to osmotic stress;GO:0009625//response to insect;GO:0009755//hormone-mediated signaling pathway;GO:0019759//glycosinolate catabolic process;GO:0044238//primary metabolic process
BraA06g023040.3C	5371.24	827.653	-2.69816	7.55044e-112	3.6761e-108	psbC	PREDICTED: LOW QUALITY PROTEIN: photosystem II CP43 reaction center protein-like [Arachis duranensis]	Metabolism;Metabolism	Global and overview maps;Energy metabolism	ko01100//Metabolic pathways;ko00195//Photosynthesis	K02705;K02705	GO:0009521//photosystem;GO:0031224//intrinsic component of membrane;GO:0043231//intracellular membrane-bounded organelle	GO:0009055//electron carrier activity;GO:0043169//cation binding;GO:0046906//tetrapyrrole binding	GO:0006464//cellular protein modification process;GO:0009767//photosynthetic electron transport chain
BraA02g008980.3C	480.087	68.2967	-2.81341	5.13586e-111	2.18794e-107	GER3	PREDICTED: germin-like protein 1 [Brassica rapa]	-	-	-	-	GO:0005576//extracellular region;GO:0005618//cell wall;GO:0043231//intracellular membrane-bounded organelle	GO:0016623//oxidoreductase activity, acting on the aldehyde or oxo group of donors, oxygen as acceptor;GO:0046914//transition metal ion binding	GO:0006091//generation of precursor metabolites and energy;GO:0006873//cellular ion homeostasis;GO:0006950//response to stress;GO:0009617//response to bacterium;GO:0009725//response to hormone;GO:0009886//post-embryonic morphogenesis;GO:0030001//metal ion transport
BraA03g009710.3C	183.493	10.37	-4.14524	1.44269e-109	5.46315e-106	GER3	PREDICTED: germin-like protein subfamily 3 member 3 [Brassica rapa]	-	-	-	-	GO:0005576//extracellular region;GO:0005618//cell wall;GO:0043231//intracellular membrane-bounded organelle	GO:0016623//oxidoreductase activity, acting on the aldehyde or oxo group of donors, oxygen as acceptor;GO:0046914//transition metal ion binding	GO:0006091//generation of precursor metabolites and energy;GO:0006873//cellular ion homeostasis;GO:0006950//response to stress;GO:0009617//response to bacterium;GO:0009725//response to hormone;GO:0009886//post-embryonic morphogenesis;GO:0030001//metal ion transport
BraA03g051340.3C	433.863	67.7533	-2.67888	1.14647e-107	3.90728e-104	PPT1	PREDICTED: 4-hydroxybenzoate polyprenyltransferase, mitochondrial-like isoform X2 [Brassica rapa]	Metabolism;Metabolism;Metabolism	Global and overview maps;Global and overview maps;Metabolism of cofactors and vitamins	ko01100//Metabolic pathways;ko01110//Biosynthesis of secondary metabolites;ko00130//Ubiquinone and other terpenoid-quinone biosynthesis	K06125;K06125;K06125	-	-	-
BraA03g020630.3C	5.57333	49.4433	3.14916	8.69694e-103	2.69455e-99	PIP2-6	probable aquaporin PIP2-6 [Brassica rapa]	-	-	-	-	GO:0016020//membrane	-	GO:0006091//generation of precursor metabolites and energy;GO:0006873//cellular ion homeostasis;GO:0006970//response to osmotic stress;GO:0006996//organelle organization;GO:0009617//response to bacterium;GO:0009696//salicylic acid metabolic process;GO:0009746//response to hexose;GO:0042044//fluid transport;GO:0045087//innate immune response;GO:0070838//divalent metal ion transport
BraA02g024140.3C	50.8133	4.69333	-3.43652	1.30776e-100	3.71416e-97	COMT1	PREDICTED: indole glucosinolate O-methyltransferase 1-like [Brassica rapa]	Metabolism;Metabolism;Metabolism	Global and overview maps;Global and overview maps;Biosynthesis of other secondary metabolites	ko01100//Metabolic pathways;ko01110//Biosynthesis of secondary metabolites;ko00940//Phenylpropanoid biosynthesis	K13066;K13066;K13066	GO:0044444//cytoplasmic part	GO:0005515//protein binding;GO:0008168//methyltransferase activity	GO:0009699//phenylpropanoid biosynthetic process
BraA01g033080.3C	33.6667	1.49	-4.49794	8.89721e-97	2.33251e-93	UBP13	PREDICTED: probable inactive serine/threonine-protein kinase fnkC [Brassica rapa]	-	-	-	-	-	-	-
BraA01g012490.3C	21.7267	0.396667	-5.7754	6.79324e-95	1.65372e-91	BGLU47	PREDICTED: beta-glucosidase 47 isoform X2 [Brassica rapa]	Metabolism;Metabolism;Metabolism;Metabolism;Metabolism	Global and overview maps;Global and overview maps;Biosynthesis of other secondary metabolites;Carbohydrate metabolism;Metabolism of other amino acids	ko01100//Metabolic pathways;ko01110//Biosynthesis of secondary metabolites;ko00940//Phenylpropanoid biosynthesis;ko00500//Starch and sucrose metabolism;ko00460//Cyanoamino acid metabolism	K05350;K05350;K05350;K05350;K05350	-	GO:0015926//glucosidase activity	GO:0044238//primary metabolic process
BraA02g020750.3C	44.9567	4.20667	-3.41779	1.01862e-92	2.31438e-89	NPF5.12	proton-dependent oligopeptide transport family protein [Populus trichocarpa]	-	-	-	-	-	-	-
BraA09g001840.3C	14.7767	116.24	2.97571	5.07498e-92	1.081e-88	PME41	PREDICTED: probable pectinesterase/pectinesterase inhibitor 41 [Brassica rapa]	Metabolism;Metabolism	Global and overview maps;Carbohydrate metabolism	ko01100//Metabolic pathways;ko00040//Pentose and glucuronate interconversions	K01051;K01051	GO:0030312//external encapsulating structure	GO:0052689//carboxylic ester hydrolase activity	GO:0000272//polysaccharide catabolic process;GO:0006812//cation transport;GO:0006950//response to stress;GO:0009725//response to hormone;GO:0051707//response to other organism;GO:0071555//cell wall organization
BraA07g037640.3C	82.0433	11.32	-2.85751	1.53842e-89	3.08416e-86	fnkC	PREDICTED: probable inactive serine/threonine-protein kinase fnkC [Brassica rapa]	-	-	-	-	GO:0005911//cell-cell junction	-	-
BraA07g037480.3C	96.53	4.65333	-4.37464	3.35992e-88	6.36163e-85	-	PREDICTED: bark lectin-like [Brassica rapa]	-	-	-	-	-	GO:0016787//hydrolase activity;GO:0061135//endopeptidase regulator activity	GO:0019538//protein metabolic process
BraA09g054400.3C	38.37	383.86	3.32253	2.76006e-87	4.95082e-84	-	Late embryogenesis abundant protein, group 6 [Arabidopsis thaliana]	-	-	-	-	GO:0016020//membrane;GO:0044444//cytoplasmic part	-	GO:0001101//response to acid chemical;GO:0006950//response to stress
MSTRG.19030	4595.25	1537.46	-1.57959	1.26319e-84	2.15254e-81	psbB	photosystem II protein B [Brassica juncea]	Metabolism;Metabolism	Global and overview maps;Energy metabolism	ko01100//Metabolic pathways;ko00195//Photosynthesis	K02704;K02704	GO:0009523//photosystem II;GO:0031224//intrinsic component of membrane;GO:0031976//plastid thylakoid;GO:0044434//chloroplast part	GO:0046906//tetrapyrrole binding	GO:0006464//cellular protein modification process;GO:0022900//electron transport chain;GO:0032774//RNA biosynthetic process;GO:0043623//cellular protein complex assembly
BraA03g055670.3C	46.0467	345.633	2.90807	2.49448e-84	4.0483e-81	XTH20	PREDICTED: probable xyloglucan endotransglucosylase/hydrolase protein 17 [Brassica rapa]	-	-	-	-	-	-	-
BraA06g010230.3C	37.6467	3.3	-3.51198	8.20621e-84	1.27125e-80	FUT8	PREDICTED: probable fucosyltransferase 8 [Brassica rapa]	-	-	-	-	GO:0000139//Golgi membrane;GO:0031224//intrinsic component of membrane	GO:0031127//alpha-(1,2)-fucosyltransferase activity	GO:0006464//cellular protein modification process;GO:0044085//cellular component biogenesis;GO:0045229//external encapsulating structure organization
BraA02g028430.3C	30.2133	6.21667	-2.28097	7.44101e-82	1.1026e-78	At4g11320	PREDICTED: probable cysteine protease RDL4 [Brassica rapa]	-	-	-	-	-	-	-
BraA08g011170.3C	23.6333	1.67333	-3.82003	9.7537e-82	1.38507e-78	BAM5	PREDICTED: beta-amylase 5 [Brassica rapa]	-	-	-	-	GO:0009536//plastid	GO:0016160//amylase activity	GO:0005982//starch metabolic process;GO:0051707//response to other organism
MSTRG.16697	290.16	65.51	-2.14706	3.25908e-76	4.4429e-73	SCPL7	BnaA05g28390D [Brassica napus]	-	-	-	-	GO:0005618//cell wall;GO:0043231//intracellular membrane-bounded organelle	GO:0004180//carboxypeptidase activity;GO:0016753//O-sinapoyltransferase activity	GO:0000097//sulfur amino acid biosynthetic process;GO:0006090//pyruvate metabolic process;GO:0006544//glycine metabolic process;GO:0006633//fatty acid biosynthetic process;GO:0006732//coenzyme metabolic process;GO:0006753//nucleoside phosphate metabolic process;GO:0009683//indoleacetic acid metabolic process;GO:0009694//jasmonic acid metabolic process;GO:0019538//protein metabolic process
BraA09g066480.3C	22.77	94.18	2.04829	3.4512e-76	4.52386e-73	CER1	BnaCnng09200D [Brassica napus]	Metabolism;Metabolism	Global and overview maps;Lipid metabolism	ko01110//Biosynthesis of secondary metabolites;ko00073//Cutin, suberine and wax biosynthesis	K15404;K15404	GO:0031090//organelle membrane;GO:0031224//intrinsic component of membrane	GO:0016830//carbon-carbon lyase activity	GO:0006081//cellular aldehyde metabolic process;GO:0006631//fatty acid metabolic process;GO:0006950//response to stress;GO:0007275//multicellular organism development;GO:0009058//biosynthetic process;GO:0009617//response to bacterium;GO:0009620//response to fungus;GO:0043446//cellular alkane metabolic process
MSTRG.7825	25.0833	105.973	2.0789	1.052e-75	1.3279e-72	--	BnaA08g27990D [Brassica napus]	-	-	-	-	-	GO:0046914//transition metal ion binding;GO:0097159//organic cyclic compound binding	-
BraA01g040820.3C	101.7	25.42	-2.00028	1.62977e-75	1.98372e-72	BGLU23	BnaC03g36110D [Brassica napus]	Metabolism;Metabolism;Metabolism;Metabolism;Metabolism	Global and overview maps;Global and overview maps;Biosynthesis of other secondary metabolites;Carbohydrate metabolism;Metabolism of other amino acids	ko01100//Metabolic pathways;ko01110//Biosynthesis of secondary metabolites;ko00940//Phenylpropanoid biosynthesis;ko00500//Starch and sucrose metabolism;ko00460//Cyanoamino acid metabolism	K01188;K01188;K01188;K01188;K01188	GO:0005911//cell-cell junction;GO:0009536//plastid;GO:0042579//microbody;GO:0044432//endoplasmic reticulum part	GO:0015926//glucosidase activity;GO:0019899//enzyme binding;GO:0046914//transition metal ion binding;GO:0046983//protein dimerization activity	GO:0006952//defense response;GO:0006970//response to osmotic stress;GO:0006996//organelle organization;GO:0009409//response to cold;GO:0009608//response to symbiont;GO:0009725//response to hormone;GO:0044238//primary metabolic process
MSTRG.25416	1039.25	156.713	-2.72935	2.25089e-75	2.64526e-72	MLP328	MLP-like protein 328 [Brassica rapa]	-	-	-	-	GO:0043231//intracellular membrane-bounded organelle;GO:0044444//cytoplasmic part	GO:0046914//transition metal ion binding	GO:0000041//transition metal ion transport;GO:0000097//sulfur amino acid biosynthetic process;GO:0001101//response to acid chemical;GO:0003006//developmental process involved in reproduction;GO:0006694//steroid biosynthetic process;GO:0006721//terpenoid metabolic process;GO:0006970//response to osmotic stress;GO:0009267//cellular response to starvation;GO:0009617//response to bacterium;GO:0009725…
BraA08g001370.3C	28.5367	133.643	2.2275	2.54435e-75	2.89046e-72	RPT1A	PREDICTED: 26S protease regulatory subunit 7 homolog A-like [Brassica rapa]	Genetic Information Processing	Folding, sorting and degradation	ko03050//Proteasome	K03061	GO:0016020//membrane;GO:0043231//intracellular membrane-bounded organelle;GO:0043234//protein complex;GO:0044444//cytoplasmic part	GO:0017111//nucleoside-triphosphatase activity	GO:0019941//modification-dependent protein catabolic process
BraA07g006480.3C	3.22	28.58	3.14987	3.47517e-75	3.82055e-72	-	non-LTR retroelement reverse transcriptase-like [Arabidopsis thaliana]	-	-	-	-	-	-	-
BraA04g014860.3C	52.1133	3.62667	-3.84494	5.73911e-74	6.11234e-71	RBCS	PREDICTED: ribulose bisphosphate carboxylase small chain F1, chloroplastic-like [Brassica napus]	Metabolism;Metabolism;Metabolism;Metabolism	Global and overview maps;Global and overview maps;Carbohydrate metabolism;Energy metabolism	ko01100//Metabolic pathways;ko01200//Carbon metabolism;ko00630//Glyoxylate and dicarboxylate metabolism;ko00710//Carbon fixation in photosynthetic organisms	K01602;K01602;K01602;K01602	-	-	-
BraA06g041110.3C	52.83	0.41	-7.00959	2.222e-73	2.29479e-70	TIP2-3	PREDICTED: aquaporin TIP2-3 [Brassica oleracea var. oleracea] [Brassica oleracea]	-	-	-	-	GO:0000325//plant-type vacuole;GO:0005774//vacuolar membrane	GO:0005275//amine transmembrane transporter activity;GO:0015077//monovalent inorganic cation transmembrane transporter activity	GO:0000041//transition metal ion transport;GO:0001101//response to acid chemical;GO:0009267//cellular response to starvation;GO:0015696//ammonium transport;GO:0045491//xylan metabolic process
BraA05g001030.3C	0.276667	22.8133	6.36558	2.35286e-73	2.35846e-70	CCA1	PREDICTED: cataract, congenital, cerulean type, 1 isoform X2 [Brassica rapa]	Organismal Systems	Environmental adaptation	ko04712//Circadian rhythm - plant	K12134	-	GO:0005488//binding	-
BraA10g023650.3C	25.6933	227.493	3.14636	8.60018e-73	8.37436e-70	SAMDC2	PREDICTED: S-adenosylmethionine decarboxylase proenzyme 2-like [Brassica napus]	Metabolism;Metabolism;Metabolism	Global and overview maps;Amino acid metabolism;Amino acid metabolism	ko01100//Metabolic pathways;ko00270//Cysteine and methionine metabolism;ko00330//Arginine and proline metabolism	K01611;K01611;K01611	GO:0043231//intracellular membrane-bounded organelle	GO:0016831//carboxy-lyase activity	GO:0006596//polyamine biosynthetic process;GO:0009411//response to UV;GO:0009812//flavonoid metabolic process;GO:0032958//inositol phosphate biosynthetic process;GO:0034285//response to disaccharide;GO:0044272//sulfur compound biosynthetic process
BraA01g007990.3C	56.0867	3.93	-3.83506	3.04631e-72	2.88393e-69	-	PREDICTED: venom phosphodiesterase 2-like [Brassica rapa]	-	-	-	-	-	-	-
BraA07g041880.3C	165.433	617.64	1.90052	1.993e-69	1.83577e-66	EP1	PREDICTED: epidermis-specific secreted glycoprotein EP1-like [Brassica rapa]	-	-	-	-	GO:0005576//extracellular region;GO:0005618//cell wall;GO:0005911//cell-cell junction;GO:0016020//membrane;GO:0043231//intracellular membrane-bounded organelle;GO:0044444//cytoplasmic part	GO:0005488//binding	GO:0009725//response to hormone
BraA06g001580.3C	68.58	6.64333	-3.36781	2.48157e-68	2.22564e-65	At1g53070	PREDICTED: lectin-like protein At1g53070 [Brassica rapa]	-	-	-	-	-	-	-
BraA01g014380.3C	74.4667	8.11333	-3.19823	9.94265e-67	8.6886e-64	DIR6	PREDICTED: dirigent protein 6-like [Brassica rapa]	-	-	-	-	-	-	-
BraA01g034680.3C	39.67	10.3333	-1.94074	1.29449e-63	1.10294e-60	BGLU44	PREDICTED: beta-glucosidase 44 [Brassica rapa]	Metabolism;Metabolism;Metabolism;Metabolism;Metabolism	Global and overview maps;Global and overview maps;Biosynthesis of other secondary metabolites;Carbohydrate metabolism;Metabolism of other amino acids	ko01100//Metabolic pathways;ko01110//Biosynthesis of secondary metabolites;ko00940//Phenylpropanoid biosynthesis;ko00500//Starch and sucrose metabolism;ko00460//Cyanoamino acid metabolism	K05350;K05350;K05350;K05350;K05350	GO:0005618//cell wall;GO:0005840//ribosome;GO:0009536//plastid	GO:0008422//beta-glucosidase activity;GO:0015923//mannosidase activity;GO:0043169//cation binding	GO:0044238//primary metabolic process
BraA05g006030.3C	82.6933	15.9233	-2.37663	4.67626e-62	3.88711e-59	LHCB4.3	PREDICTED: chlorophyll a-b binding protein CP29.3, chloroplastic [Brassica rapa]	Metabolism;Metabolism	Global and overview maps;Energy metabolism	ko01100//Metabolic pathways;ko00196//Photosynthesis - antenna proteins	K08915;K08915	GO:0009521//photosystem;GO:0031224//intrinsic component of membrane;GO:0031976//plastid thylakoid;GO:0044434//chloroplast part	GO:0043169//cation binding;GO:0046906//tetrapyrrole binding	GO:0006091//generation of precursor metabolites and energy;GO:0006464//cellular protein modification process;GO:0009639//response to red or far red light;GO:0016072//rRNA metabolic process
BraA05g030730.3C	112.377	26.0833	-2.10714	7.21589e-62	5.85535e-59	NSP1	PREDICTED: nitrile-specifier protein 1-like [Brassica oleracea var. oleracea] [Brassica oleracea]	-	-	-	-	-	-	-
BraA09g019430.3C	54.07	186.94	1.78968	2.27949e-61	1.80668e-58	PAF1	PREDICTED: proteasome subunit alpha type-1-A [Brassica rapa]	Genetic Information Processing	Folding, sorting and degradation	ko03050//Proteasome	K02725	GO:0016020//membrane;GO:0043231//intracellular membrane-bounded organelle;GO:0043234//protein complex;GO:0044444//cytoplasmic part	GO:0016787//hydrolase activity	GO:0006511//ubiquitin-dependent protein catabolic process;GO:0009062//fatty acid catabolic process;GO:0035966//response to topologically incorrect protein;GO:0043248//proteasome assembly
BraA01g028460.3C	39.46	3.76667	-3.38903	1.41978e-60	1.09971e-57	At1g60750	PREDICTED: probable aldo-keto reductase 6 [Brassica rapa]	-	-	-	-	-	GO:0003824//catalytic activity	GO:0044710//single-organism metabolic process
BraA06g010270.3C	170.95	24.19	-2.82109	7.48858e-60	5.67152e-57	DAO	PREDICTED: 2-oxoglutarate-dependent dioxygenase DAO-like [Brassica rapa]	-	-	-	-	GO:0043231//intracellular membrane-bounded organelle	GO:0016705//oxidoreductase activity, acting on paired donors, with incorporation or reduction of molecular oxygen;GO:0043169//cation binding	GO:0044710//single-organism metabolic process
BraA06g007440.3C	91.3467	28.6033	-1.67517	2.62327e-59	1.94356e-56	GH3.12	PREDICTED: 4-substituted benzoates-glutamate ligase GH3.12-like [Brassica rapa]	Environmental Information Processing	Signal transduction	ko04075//Plant hormone signal transduction	K14487	-	-	-
BraA07g001190.3C	34.93	0.85	-5.36086	1.15524e-58	8.20243e-56	ACO1	PREDICTED: 1-aminocyclopropane-1-carboxylate oxidase 1 [Brassica rapa]	Metabolism;Metabolism;Metabolism	Global and overview maps;Global and overview maps;Amino acid metabolism	ko01100//Metabolic pathways;ko01110//Biosynthesis of secondary metabolites;ko00270//Cysteine and methionine metabolism	K05933;K05933;K05933	GO:0005576//extracellular region;GO:0005911//cell-cell junction;GO:0016020//membrane;GO:0043231//intracellular membrane-bounded organelle;GO:0044444//cytoplasmic part	GO:0003729//mRNA binding;GO:0016641//oxidoreductase activity, acting on the CH-NH2 group of donors, oxygen as acceptor;GO:0016705//oxidoreductase activity, acting on paired donors, with incorporation or reduction of molecular oxygen;GO:0016836//hydro-lyase activity;GO:0019842//vitamin binding;GO:0046914//transition metal ion binding;GO:0051536//iron-sulfur cluster binding	GO:0006006//glucose metabolic process;GO:0006090//pyruvate metabolic process;GO:0006101//citrate metabolic process;GO:0006970//response to osmotic stress;GO:0006996//organelle organization;GO:0009692//ethylene metabolic process;GO:0010039//response to iron ion;GO:0010087//phloem or xylem histogenesis;GO:0034614//cellular response to reactive oxygen species;GO:0042044//fluid transport;GO:0044260//…
BraA07g001200.3C	34.93	0.85	-5.36086	1.15524e-58	8.20243e-56	ACO1	PREDICTED: 1-aminocyclopropane-1-carboxylate oxidase 1 [Brassica rapa]	Metabolism;Metabolism;Metabolism	Global and overview maps;Global and overview maps;Amino acid metabolism	ko01100//Metabolic pathways;ko01110//Biosynthesis of secondary metabolites;ko00270//Cysteine and methionine metabolism	K05933;K05933;K05933	GO:0005576//extracellular region;GO:0005911//cell-cell junction;GO:0016020//membrane;GO:0043231//intracellular membrane-bounded organelle;GO:0044444//cytoplasmic part	GO:0003729//mRNA binding;GO:0016641//oxidoreductase activity, acting on the CH-NH2 group of donors, oxygen as acceptor;GO:0016705//oxidoreductase activity, acting on paired donors, with incorporation or reduction of molecular oxygen;GO:0016836//hydro-lyase activity;GO:0019842//vitamin binding;GO:0046914//transition metal ion binding;GO:0051536//iron-sulfur cluster binding	GO:0006006//glucose metabolic process;GO:0006090//pyruvate metabolic process;GO:0006101//citrate metabolic process;GO:0006970//response to osmotic stress;GO:0006996//organelle organization;GO:0009692//ethylene metabolic process;GO:0010039//response to iron ion;GO:0010087//phloem or xylem histogenesis;GO:0034614//cellular response to reactive oxygen species;GO:0042044//fluid transport;GO:0044260//…
BraA08g018960.3C	10.3567	0.99	-3.38699	3.00371e-58	2.08917e-55	CRURS	PREDICTED: cruciferin PGCRURSE5-like [Brassica rapa]	-	-	-	-	-	-	-
BraA03g042010.3C	107.977	419.04	1.95637	1.79895e-57	1.2262e-54	GRP3	PREDICTED: glycine-rich protein 3-like isoform X1 [Brassica napus]	-	-	-	-	-	GO:0005488//binding	GO:0000097//sulfur amino acid biosynthetic process;GO:0006568//tryptophan metabolic process;GO:0006970//response to osmotic stress;GO:0009414//response to water deprivation;GO:0009683//indoleacetic acid metabolic process;GO:0009725//response to hormone;GO:0009814//defense response, incompatible interaction;GO:0019758//glycosinolate biosynthetic process
BraA09g060110.3C	34.5567	6.5	-2.41045	9.34625e-57	6.24568e-54	GAPC	PREDICTED: glyceraldehyde-3-phosphate dehydrogenase, cytosolic-like [Brassica napus]	Metabolism;Metabolism;Metabolism;Metabolism;Metabolism;Metabolism	Global and overview maps;Global and overview maps;Global and overview maps;Global and overview maps;Carbohydrate metabolism;Energy metabolism	ko01100//Metabolic pathways;ko01110//Biosynthesis of secondary metabolites;ko01200//Carbon metabolism;ko01230//Biosynthesis of amino acids;ko00010//Glycolysis / Gluconeogenesis;ko00710//Carbon fixation in photosynthetic organisms	K00134;K00134;K00134;K00134;K00134;K00134	-	-	-
BraA03g028730.3C	69.8533	12.4733	-2.48548	9.83894e-57	6.44848e-54	AOP1.2	PREDICTED: probable 2-oxoglutarate-dependent dioxygenase AOP1 [Brassica rapa]	-	-	-	-	-	-	-
BraA03g001550.3C	13.88	2.11333	-2.71542	1.18897e-56	7.6455e-54	BSMT1	BnaA03g01230D [Brassica napus]	-	-	-	-	-	GO:0008168//methyltransferase activity	GO:0008152//metabolic process
BraA02g044190.3C	89.3033	16.1533	-2.46688	1.89616e-56	1.19672e-53	FLS3	BnaA02g33780D [Brassica napus]	Metabolism;Metabolism;Metabolism	Global and overview maps;Global and overview maps;Biosynthesis of other secondary metabolites	ko01100//Metabolic pathways;ko01110//Biosynthesis of secondary metabolites;ko00941//Flavonoid biosynthesis	K05278;K05278;K05278	-	GO:0016706//oxidoreductase activity, acting on paired donors, with incorporation or reduction of molecular oxygen, 2-oxoglutarate as one donor, and incorporation of one atom each of oxygen into both donors	GO:0000041//transition metal ion transport;GO:0001101//response to acid chemical;GO:0009267//cellular response to starvation;GO:0009314//response to radiation;GO:0009812//flavonoid metabolic process;GO:0015698//inorganic anion transport
BraA01g044040.3C	63.3233	7.15667	-3.14538	4.36021e-56	2.70182e-53	LBD41	PREDICTED: LOB domain-containing protein 41-like [Brassica rapa]	-	-	-	-	-	-	GO:0006950//response to stress;GO:0009863//salicylic acid mediated signaling pathway;GO:0010468//regulation of gene expression;GO:0042743//hydrogen peroxide metabolic process
BraA03g037550.3C	23.6533	0.936667	-4.65836	1.55925e-55	9.48943e-53	PBP2	PREDICTED: PYK10-binding protein 2-like [Brassica rapa]	-	-	-	-	GO:0005911//cell-cell junction;GO:0043231//intracellular membrane-bounded organelle;GO:0044444//cytoplasmic part	GO:0046914//transition metal ion binding	GO:0001101//response to acid chemical;GO:0006972//hyperosmotic response;GO:0009692//ethylene metabolic process;GO:0009755//hormone-mediated signaling pathway;GO:0014070//response to organic cyclic compound;GO:0044267//cellular protein metabolic process;GO:0050790//regulation of catalytic activity
BraA05g007850.3C	0.516667	7.76667	3.90999	9.13301e-55	5.46074e-52	At2g37700	BnaA05g06830D [Brassica napus]	Metabolism;Metabolism	Global and overview maps;Lipid metabolism	ko01110//Biosynthesis of secondary metabolites;ko00073//Cutin, suberine and wax biosynthesis	K15404;K15404	-	-	-
BraA08g001300.3C	249.847	75.27	-1.7309	2.00789e-54	1.17984e-51	GLL23	PREDICTED: GDSL esterase/lipase 22-like [Brassica rapa]	-	-	-	-	-	-	-
BraA10g000820.3C	0.496667	10.66	4.42379	4.54915e-54	2.62779e-51	LHY	PREDICTED: protein LHY isoform X2 [Brassica rapa]	Organismal Systems	Environmental adaptation	ko04712//Circadian rhythm - plant	K12133	GO:0043231//intracellular membrane-bounded organelle	GO:0000975//regulatory region DNA binding;GO:0001071//nucleic acid binding transcription factor activity	GO:0001101//response to acid chemical;GO:0006970//response to osmotic stress;GO:0007623//circadian rhythm;GO:0009725//response to hormone;GO:0010038//response to metal ion;GO:0010468//regulation of gene expression;GO:0034645//cellular macromolecule biosynthetic process;GO:0044092//negative regulation of molecular function;GO:0048571//long-day photoperiodism
BraA05g030960.3C	34.45	4.35	-2.98542	5.49061e-54	3.11876e-51	TIP2-1	PREDICTED: aquaporin TIP2-1 [Brassica rapa]	-	-	-	-	GO:0000322//storage vacuole;GO:0000325//plant-type vacuole;GO:0005618//cell wall;GO:0005774//vacuolar membrane;GO:0005911//cell-cell junction;GO:0009526//plastid envelope	GO:0005275//amine transmembrane transporter activity;GO:0005372//water transmembrane transporter activity;GO:0015077//monovalent inorganic cation transmembrane transporter activity;GO:0042887//amide transmembrane transporter activity	GO:0006873//cellular ion homeostasis;GO:0006970//response to osmotic stress;GO:0006996//organelle organization;GO:0015696//ammonium transport;GO:0019755//one-carbon compound transport;GO:0042044//fluid transport;GO:0070838//divalent metal ion transport
BraA07g001240.3C	4.36	0.116667	-5.22386	1.03985e-53	5.80972e-51	ACO1	PREDICTED: 1-aminocyclopropane-1-carboxylate oxidase 1-like [Brassica napus]	Metabolism;Metabolism;Metabolism	Global and overview maps;Global and overview maps;Amino acid metabolism	ko01100//Metabolic pathways;ko01110//Biosynthesis of secondary metabolites;ko00270//Cysteine and methionine metabolism	K05933;K05933;K05933	GO:0005576//extracellular region;GO:0005911//cell-cell junction;GO:0016020//membrane;GO:0043231//intracellular membrane-bounded organelle;GO:0044444//cytoplasmic part	GO:0003729//mRNA binding;GO:0016641//oxidoreductase activity, acting on the CH-NH2 group of donors, oxygen as acceptor;GO:0016705//oxidoreductase activity, acting on paired donors, with incorporation or reduction of molecular oxygen;GO:0016836//hydro-lyase activity;GO:0019842//vitamin binding;GO:0046914//transition metal ion binding;GO:0051536//iron-sulfur cluster binding	GO:0006006//glucose metabolic process;GO:0006090//pyruvate metabolic process;GO:0006101//citrate metabolic process;GO:0006970//response to osmotic stress;GO:0006996//organelle organization;GO:0009692//ethylene metabolic process;GO:0010039//response to iron ion;GO:0010087//phloem or xylem histogenesis;GO:0034614//cellular response to reactive oxygen species;GO:0042044//fluid transport;GO:0044260//…
BraA01g008490.3C	37.87	131.637	1.79743	1.23706e-53	6.80002e-51	RPT2A	PREDICTED: 26S proteasome regulatory subunit 4 homolog A [Brassica rapa]	Genetic Information Processing	Folding, sorting and degradation	ko03050//Proteasome	K03062	GO:0043231//intracellular membrane-bounded organelle;GO:0043234//protein complex;GO:0044444//cytoplasmic part	GO:0017111//nucleoside-triphosphatase activity;GO:0032550//purine ribonucleoside binding	GO:0001558//regulation of cell growth;GO:0006006//glucose metabolic process;GO:0006090//pyruvate metabolic process;GO:0006511//ubiquitin-dependent protein catabolic process;GO:0006952//defense response;GO:0006970//response to osmotic stress;GO:0007276//gamete generation;GO:0009062//fatty acid catabolic process;GO:0009404//toxin metabolic process;GO:0009791//post-embryonic development;GO:0009887//…
BraA07g014520.3C	99.1233	33.4333	-1.56794	3.00318e-53	1.62463e-50	SUC2	PREDICTED: sucrose transport protein SUC2 [Brassica rapa]	-	-	-	-	GO:0016021//integral component of membrane	GO:0005351//sugar:proton symporter activity;GO:0015154//disaccharide transmembrane transporter activity	GO:0005984//disaccharide metabolic process;GO:0006812//cation transport;GO:0010233//phloem transport;GO:0015766//disaccharide transport
BraA03g052550.3C	1.35333	47.6467	5.13779	3.49947e-53	1.86352e-50	DREB1C	PREDICTED: dehydration-responsive element-binding protein 1C-like [Brassica rapa]	-	-	-	-	-	-	-
BraA06g032610.3C	17.7767	2.61667	-2.76418	3.8858e-53	2.03741e-50	SPS2	PREDICTED: probable sucrose-phosphate synthase 2 [Brassica rapa]	Metabolism;Metabolism	Global and overview maps;Carbohydrate metabolism	ko01100//Metabolic pathways;ko00500//Starch and sucrose metabolism	K00696;K00696	-	-	-
BraA01g023220.3C	29.6967	4.16333	-2.83449	5.34291e-53	2.75896e-50	F6'H2	PREDICTED: feruloyl CoA ortho-hydroxylase 2-like [Brassica rapa]	Metabolism;Metabolism	Global and overview maps;Biosynthesis of other secondary metabolites	ko01110//Biosynthesis of secondary metabolites;ko00940//Phenylpropanoid biosynthesis	K06892;K06892	-	-	-
BraA04g026170.3C	157.823	36.8367	-2.0991	6.72974e-53	3.42323e-50	METK3	PREDICTED: S-adenosylmethionine synthase 3-like [Brassica rapa]	Metabolism;Metabolism;Metabolism;Metabolism	Global and overview maps;Global and overview maps;Global and overview maps;Amino acid metabolism	ko01100//Metabolic pathways;ko01110//Biosynthesis of secondary metabolites;ko01230//Biosynthesis of amino acids;ko00270//Cysteine and methionine metabolism	K00789;K00789;K00789;K00789	GO:0005911//cell-cell junction;GO:0016020//membrane;GO:0044444//cytoplasmic part	GO:0016765//transferase activity, transferring alkyl or aryl (other than methyl) groups;GO:0032550//purine ribonucleoside binding;GO:0046914//transition metal ion binding	GO:0006575//cellular modified amino acid metabolic process;GO:0006595//polyamine metabolic process;GO:0006970//response to osmotic stress;GO:0006996//organelle organization;GO:0009108//coenzyme biosynthetic process;GO:0009699//phenylpropanoid biosynthetic process;GO:0010038//response to metal ion;GO:0070838//divalent metal ion transport
BraA07g011030.3C	15.52	5.53333	-1.48791	8.76795e-53	4.39442e-50	CAD1	PREDICTED: MACPF domain-containing protein CAD1-like [Brassica rapa]	-	-	-	-	GO:0009536//plastid	GO:0016616//oxidoreductase activity, acting on the CH-OH group of donors, NAD or NADP as acceptor;GO:0016755//transferase activity, transferring amino-acyl groups;GO:0019829//cation-transporting ATPase activity;GO:0042887//amide transmembrane transporter activity;GO:0046914//transition metal ion binding	GO:0002252//immune effector process;GO:0006091//generation of precursor metabolites and energy;GO:0006605//protein targeting;GO:0006812//cation transport;GO:0009062//fatty acid catabolic process;GO:0009072//aromatic amino acid family metabolic process;GO:0009617//response to bacterium;GO:0009620//response to fungus;GO:0009696//salicylic acid metabolic process;GO:0009699//phenylpropanoid biosynthe…
BraA02g027990.3C	140.37	28.11	-2.32008	1.07659e-52	5.31759e-50	At1g62810	PREDICTED: primary amine oxidase [Brassica rapa]	Metabolism;Metabolism;Metabolism;Metabolism;Metabolism;Metabolism;Metabolism;Metabolism	Global and overview maps;Global and overview maps;Amino acid metabolism;Amino acid metabolism;Metabolism of other amino acids;Amino acid metabolism;Biosynthesis of other secondary metabolites;Biosynthesis of other secondary metabolites	ko01100//Metabolic pathways;ko01110//Biosynthesis of secondary metabolites;ko00260//Glycine, serine and threonine metabolism;ko00360//Phenylalanine metabolism;ko00410//beta-Alanine metabolism;ko00350//Tyrosine metabolism;ko00960//Tropane, piperidine and pyridine alkaloid biosynthesis;ko00950//Isoquinoline alkaloid biosynthesis	K00276;K00276;K00276;K00276;K00276;K00276;K00276;K00276	-	-	-
BraA03g055530.3C	9.89333	0.626667	-3.98069	2.76277e-52	1.34511e-49	AHA2	PREDICTED: ATPase 2, plasma membrane-type-like isoform X1 [Brassica rapa]	Metabolism	Energy metabolism	ko00190//Oxidative phosphorylation	K01535	-	-	-
MSTRG.3049	11.89	62.1733	2.38655	5.84887e-52	2.80754e-49	--	BnaA01g31830D [Brassica napus]	-	-	-	-	GO:0043231//intracellular membrane-bounded organelle	-	-
BraA10g007070.3C	0.616667	9.04667	3.87482	2.60249e-51	1.23188e-48	-	BnaA10g28530D [Brassica napus]	-	-	-	-	-	-	-
BraA01g040530.3C	112.233	330.5	1.55815	2.71017e-51	1.26528e-48	CDC48A	PREDICTED: cell division control protein 48 homolog A [Brassica rapa]	Genetic Information Processing	Folding, sorting and degradation	ko04141//Protein processing in endoplasmic reticulum	K13525	-	-	-
BraA08g002340.3C	8.62	0.146667	-5.87707	3.5903e-51	1.65352e-48	NSP2	BnaA08g01710D [Brassica napus]	-	-	-	-	-	-	-
BraA02g023170.3C	45.4333	9.71	-2.22621	3.67453e-51	1.66975e-48	AAE5	PREDICTED: probable acyl-activating enzyme 5, peroxisomal [Brassica rapa]	-	-	-	-	GO:0042579//microbody	GO:0003824//catalytic activity	-
BraA02g009340.3C	61.7867	19.92	-1.63308	5.87506e-51	2.63458e-48	AAO	BnaA02g05240D [Brassica napus]	Metabolism;Metabolism	Global and overview maps;Carbohydrate metabolism	ko01100//Metabolic pathways;ko00053//Ascorbate and aldarate metabolism	K00423;K00423	-	-	-
BraA09g048100.3C	64.4367	16.6033	-1.95641	6.8399e-51	3.02741e-48	RFS2	PREDICTED: probable galactinol--sucrose galactosyltransferase 2 [Brassica rapa]	Metabolism	Carbohydrate metabolism	ko00052//Galactose metabolism	K06617	GO:0005911//cell-cell junction	GO:0004557//alpha-galactosidase activity;GO:0008378//galactosyltransferase activity	GO:0006950//response to stress;GO:0009313//oligosaccharide catabolic process;GO:0009628//response to abiotic stimulus
BraA03g035860.3C	13.6433	40.6133	1.57376	1.52359e-50	6.6571e-48	PA200	BnaA03g32770D [Brassica napus]	Genetic Information Processing	Folding, sorting and degradation	ko03050//Proteasome	K06699	-	-	-
BraA03g007700.3C	0.453333	12.0767	4.73551	4.03481e-50	1.74064e-47	NDB4	PREDICTED: external alternative NAD(P)H-ubiquinone oxidoreductase B4, mitochondrial [Brassica rapa]	-	-	-	-	GO:0031312//extrinsic component of organelle membrane;GO:0042579//microbody	GO:0046872//metal ion binding	-
MSTRG.12481	23.8	3.00667	-2.98472	4.11656e-50	1.75371e-47	SCPL13	serine carboxypeptidase-like 13 isoform X2 [Brassica rapa]	-	-	-	-	GO:0005618//cell wall;GO:0043231//intracellular membrane-bounded organelle	GO:0004180//carboxypeptidase activity;GO:0016753//O-sinapoyltransferase activity	GO:0000097//sulfur amino acid biosynthetic process;GO:0006090//pyruvate metabolic process;GO:0006544//glycine metabolic process;GO:0006633//fatty acid biosynthetic process;GO:0006732//coenzyme metabolic process;GO:0006753//nucleoside phosphate metabolic process;GO:0009683//indoleacetic acid metabolic process;GO:0009694//jasmonic acid metabolic process;GO:0019538//protein metabolic process
BraA05g006640.3C	24	3.93	-2.61043	4.80063e-50	2.01988e-47	JAL22	PREDICTED: jacalin-related lectin 22-like isoform X2 [Brassica rapa]	-	-	-	-	-	GO:0005488//binding	-
BraA08g000120.3C	10.7167	41.9833	1.96996	7.20188e-50	2.99326e-47	nop56	PREDICTED: nucleolar protein 56-like [Brassica napus]	Genetic Information Processing	Translation	ko03008//Ribosome biogenesis in eukaryotes	K14564	GO:0005911//cell-cell junction;GO:0030312//external encapsulating structure;GO:0043231//intracellular membrane-bounded organelle;GO:0043232//intracellular non-membrane-bounded organelle;GO:0044444//cytoplasmic part	-	GO:0006221//pyrimidine nucleotide biosynthetic process;GO:0009451//RNA modification
BraA09g004580.3C	130.867	34.26	-1.9335	1.28413e-49	5.27284e-47	emc6	BnaA09g03380D [Brassica napus]	-	-	-	-	-	-	-
BraA06g033290.3C	50.91	13.3567	-1.93039	1.80209e-49	7.31155e-47	UBP12	BnaC07g28870D [Brassica napus]	-	-	-	-	-	-	-
BraA10g020520.3C	16.3167	1.18	-3.78949	2.71613e-49	1.08904e-46	PER58	PREDICTED: peroxidase 58-like [Brassica rapa]	Metabolism;Metabolism;Metabolism	Global and overview maps;Global and overview maps;Biosynthesis of other secondary metabolites	ko01100//Metabolic pathways;ko01110//Biosynthesis of secondary metabolites;ko00940//Phenylpropanoid biosynthesis	K00430;K00430;K00430	-	GO:0016209//antioxidant activity;GO:0043169//cation binding;GO:0046906//tetrapyrrole binding	GO:0006950//response to stress;GO:0009725//response to hormone;GO:0042743//hydrogen peroxide metabolic process;GO:0044710//single-organism metabolic process;GO:0051707//response to other organism
BraA06g003250.3C	183.64	69.5567	-1.40062	4.51736e-49	1.79019e-46	THFS	PREDICTED: formate--tetrahydrofolate ligase [Brassica rapa]	Metabolism;Metabolism;Metabolism	Global and overview maps;Global and overview maps;Metabolism of cofactors and vitamins	ko01100//Metabolic pathways;ko01200//Carbon metabolism;ko00670//One carbon pool by folate	K01938;K01938;K01938	GO:0005576//extracellular region;GO:0009536//plastid;GO:0016020//membrane	GO:0016879//ligase activity, forming carbon-nitrogen bonds;GO:0032550//purine ribonucleoside binding;GO:0046914//transition metal ion binding	GO:0006730//one-carbon metabolic process;GO:0006760//folic acid-containing compound metabolic process;GO:0009725//response to hormone;GO:0010038//response to metal ion
BraA06g025890.3C	15.1733	125.78	3.05129	6.94841e-49	2.72194e-46	-	PREDICTED: 21 kDa protein [Brassica rapa]	-	-	-	-	-	-	-
BraA07g021800.3C	24.9667	6.35	-1.97517	9.82667e-49	3.80571e-46	DJ1F	PREDICTED: DJ-1 protein homolog F [Brassica rapa]	Metabolism	Carbohydrate metabolism	ko00620//Pyruvate metabolism	K18881	-	-	-
BraA06g028530.3C	3.42333	21.6867	2.66333	1.9233e-48	7.36495e-46	AGL27	PREDICTED: protein MADS AFFECTING FLOWERING 5-like isoform X2 [Brassica rapa]	-	-	-	-	-	-	-
BraA09g064150.3C	1.41667	11.23	2.98679	2.26557e-48	8.57921e-46	ADS1	PREDICTED: delta-9 acyl-lipid desaturase 1-like [Brassica rapa]	Metabolism;Metabolism	Global and overview maps;Lipid metabolism	ko01212//Fatty acid metabolism;ko01040//Biosynthesis of unsaturated fatty acids	K00507;K00507	GO:0031090//organelle membrane;GO:0031224//intrinsic component of membrane	GO:0015291//secondary active transmembrane transporter activity;GO:0016705//oxidoreductase activity, acting on paired donors, with incorporation or reduction of molecular oxygen	GO:0000038//very long-chain fatty acid metabolic process;GO:0006633//fatty acid biosynthetic process;GO:0006952//defense response;GO:0009625//response to insect;GO:0015893//drug transport
BraA01g035980.3C	148.687	3.75	-5.30924	9.91727e-48	3.71418e-45	NSP2	PREDICTED: nitrile-specifier protein 2-like [Brassica rapa]	-	-	-	-	-	GO:0005488//binding	GO:0019759//glycosinolate catabolic process;GO:0044271//cellular nitrogen compound biosynthetic process
BraA02g036480.3C	14.4567	76.7833	2.40906	1.34435e-47	4.98009e-45	-	BnaA02g27480D [Brassica napus]	-	-	-	-	GO:0043231//intracellular membrane-bounded organelle;GO:0044444//cytoplasmic part	-	-
MSTRG.29534	4.28667	29.99	2.80655	1.48966e-47	5.45903e-45	lip	lipase [Brassica rapa]	-	-	-	-	-	GO:0003824//catalytic activity	-
BraA09g049160.3C	8.25333	32.1033	1.95967	1.64188e-47	5.95288e-45	ABCC10	PREDICTED: ABC transporter C family member 10 [Brassica rapa]	-	-	-	-	-	-	-
BraA08g005570.3C	23.4467	0.0366667	-9.3207	1.94685e-47	6.98428e-45	LIP	BnaA08g04230D [Brassica napus]	-	-	-	-	-	-	-
BraA02g011700.3C	25.99	94.4533	1.86165	2.22392e-47	7.89514e-45	RPT3	PREDICTED: 26S protease regulatory subunit 6B homolog [Brassica rapa]	Genetic Information Processing	Folding, sorting and degradation	ko03050//Proteasome	K03063	GO:0005911//cell-cell junction;GO:0030312//external encapsulating structure;GO:0043231//intracellular membrane-bounded organelle;GO:0043234//protein complex;GO:0044444//cytoplasmic part	GO:0017111//nucleoside-triphosphatase activity	GO:0006006//glucose metabolic process;GO:0006511//ubiquitin-dependent protein catabolic process;GO:0006865//amino acid transport;GO:0006996//organelle organization;GO:0009062//fatty acid catabolic process;GO:0009404//toxin metabolic process;GO:0009725//response to hormone;GO:0016482//cytoplasmic transport;GO:0035966//response to topologically incorrect protein;GO:0043094//cellular metabolic compo…
BraA07g026990.3C	38.7033	7.09333	-2.44792	2.75193e-47	9.66894e-45	OMT1	PREDICTED: indole glucosinolate O-methyltransferase 1-like [Brassica rapa]	Metabolism;Metabolism;Metabolism	Global and overview maps;Global and overview maps;Biosynthesis of other secondary metabolites	ko01100//Metabolic pathways;ko01110//Biosynthesis of secondary metabolites;ko00940//Phenylpropanoid biosynthesis	K13066;K13066;K13066	GO:0044444//cytoplasmic part	GO:0005515//protein binding;GO:0008168//methyltransferase activity	GO:0009699//phenylpropanoid biosynthetic process
BraA09g001500.3C	87.6633	31.4633	-1.4783	4.13178e-47	1.43689e-44	At2g44700	PREDICTED: F-box/kelch-repeat protein At2g44700-like [Brassica rapa]	-	-	-	-	-	-	-
BraA05g031150.3C	60.68	18.7233	-1.69638	5.75948e-47	1.98272e-44	NAI2	PREDICTED: TSA1-like protein isoform X2 [Brassica rapa]	-	-	-	-	-	-	-
BraA09g015810.3C	61.03	12.6633	-2.26886	5.90633e-47	2.01293e-44	TPRP-F1	PREDICTED: 36.4 kDa proline-rich protein [Brassica rapa]	-	-	-	-	-	GO:0005488//binding	-
BraA08g001240.3C	53.5967	16.4867	-1.70084	9.6757e-47	3.26493e-44	MVP1	PREDICTED: inactive GDSL esterase/lipase-like protein 25 [Brassica rapa]	-	-	-	-	GO:0005774//vacuolar membrane;GO:0005911//cell-cell junction	GO:0016788//hydrolase activity, acting on ester bonds	GO:0006886//intracellular protein transport;GO:0006996//organelle organization;GO:0044238//primary metabolic process
BraA08g010890.3C	3.23	25.8867	3.0026	1.02507e-46	3.42505e-44	PBD1	PREDICTED: proteasome subunit beta type-2-A-like [Brassica rapa]	Genetic Information Processing	Folding, sorting and degradation	ko03050//Proteasome	K02734	GO:0005576//extracellular region;GO:0031090//organelle membrane;GO:0043231//intracellular membrane-bounded organelle;GO:0043234//protein complex;GO:0044444//cytoplasmic part	GO:0016787//hydrolase activity	GO:0006511//ubiquitin-dependent protein catabolic process;GO:0035966//response to topologically incorrect protein;GO:0043248//proteasome assembly
BraA01g029590.3C	5.41667	46.3533	3.0972	3.09325e-46	1.02351e-43	GPT2	PREDICTED: glucose-6-phosphate/phosphate translocator 2, chloroplastic [Brassica rapa]	-	-	-	-	GO:0031224//intrinsic component of membrane;GO:0042170//plastid membrane	GO:0015119//hexose phosphate transmembrane transporter activity;GO:0015291//secondary active transmembrane transporter activity;GO:0022891//substrate-specific transmembrane transporter activity	GO:0008643//carbohydrate transport;GO:0009642//response to light intensity;GO:0009746//response to hexose;GO:0015712//hexose phosphate transport;GO:0015717//triose phosphate transport;GO:0015718//monocarboxylic acid transport;GO:0015979//photosynthesis;GO:0034285//response to disaccharide;GO:0044702//single organism reproductive process;GO:0051707//response to other organism
BraA03g045500.3C	25.2967	99.75	1.97937	7.91485e-46	2.59371e-43	PAD2	PREDICTED: proteasome subunit alpha type-7-A [Brassica rapa]	Genetic Information Processing	Folding, sorting and degradation	ko03050//Proteasome	K02731	GO:0005840//ribosome;GO:0009536//plastid;GO:0015630//microtubule cytoskeleton;GO:0031090//organelle membrane;GO:0043234//protein complex	GO:0004175//endopeptidase activity;GO:0005488//binding	GO:0006006//glucose metabolic process;GO:0006090//pyruvate metabolic process;GO:0006511//ubiquitin-dependent protein catabolic process;GO:0006970//response to osmotic stress;GO:0006996//organelle organization;GO:0010038//response to metal ion;GO:0035966//response to topologically incorrect protein;GO:0042044//fluid transport;GO:0042435//indole-containing compound biosynthetic process;GO:0042742//…
BraA01g030520.3C	11.1867	42.1	1.91204	8.03276e-46	2.60728e-43	ALF5	PREDICTED: protein DETOXIFICATION 19-like isoform X2 [Brassica rapa]	-	-	-	-	GO:0031224//intrinsic component of membrane	GO:0015291//secondary active transmembrane transporter activity	GO:0015893//drug transport
BraA10g018910.3C	10.0633	29.3233	1.54294	2.00777e-45	6.45537e-43	FAR1	PREDICTED: fatty acyl-CoA reductase 1 [Brassica rapa]	Cellular Processes;Metabolism	Transport and catabolism;Lipid metabolism	ko04146//Peroxisome;ko00073//Cutin, suberine and wax biosynthesis	K13356;K13356	GO:0009536//plastid;GO:0016020//membrane	GO:0001071//nucleic acid binding transcription factor activity;GO:0016620//oxidoreductase activity, acting on the aldehyde or oxo group of donors, NAD or NADP as acceptor;GO:0046914//transition metal ion binding	GO:0000338//protein deneddylation;GO:0000725//recombinational repair;GO:0006355//regulation of transcription, DNA-templated;GO:0006970//response to osmotic stress;GO:0007049//cell cycle;GO:0009555//pollen development;GO:0009606//tropism;GO:0009699//phenylpropanoid biosynthetic process;GO:0010017//red or far-red light signaling pathway;GO:0016570//histone modification;GO:0032446//protein modificat…
BraA08g000840.3C	28.4867	4.82333	-2.56218	2.37522e-45	7.56541e-43	tmem45b	PREDICTED: transmembrane protein 45A [Brassica rapa]	-	-	-	-	GO:0009536//plastid	-	-
BraA10g031910.3C	78.9767	22.05	-1.84065	3.7072e-45	1.16986e-42	BSMT1	PREDICTED: salicylate/benzoate carboxyl methyltransferase-like isoform X2 [Brassica rapa]	-	-	-	-	-	-	-
BraA09g031640.3C	43.7733	2.48667	-4.13777	4.03801e-45	1.26256e-42	-	BnaA09g23710D [Brassica napus]	-	-	-	-	-	-	-
BraA07g009640.3C	6.8	0.876667	-2.95543	5.36475e-45	1.66215e-42	ufaA1	BnaA07g06510D [Brassica napus]	-	-	-	-	-	-	-
BraA01g022800.3C	31.53	5.11333	-2.62439	1.14219e-44	3.50695e-42	UGT72E1	PREDICTED: UDP-glycosyltransferase 72E1-like [Brassica napus]	Metabolism	Biosynthesis of other secondary metabolites	ko00940//Phenylpropanoid biosynthesis	K12356	-	GO:0035251//UDP-glucosyltransferase activity	GO:0001101//response to acid chemical;GO:0006568//tryptophan metabolic process;GO:0009683//indoleacetic acid metabolic process;GO:0009698//phenylpropanoid metabolic process;GO:0015698//inorganic anion transport
MSTRG.16992	100.14	19.9233	-2.32949	1.82605e-44	5.55657e-42	At3g05730	defensin-like protein 205 [Brassica rapa]	-	-	-	-	-	-	GO:0019758//glycosinolate biosynthetic process;GO:0051704//multi-organism process
BraA01g013630.3C	2.56	15.1367	2.56383	2.11516e-44	6.37937e-42	At4g22990	PREDICTED: SPX domain-containing membrane protein At4g22990 isoform X2 [Brassica rapa]	-	-	-	-	GO:0031224//intrinsic component of membrane;GO:0043231//intracellular membrane-bounded organelle	-	GO:0044763//single-organism cellular process
BraA08g029260.3C	0.926667	9.54667	3.36487	2.23969e-44	6.69568e-42	LOX3	PREDICTED: lipoxygenase 3, chloroplastic-like [Brassica rapa]	Metabolism;Metabolism;Metabolism;Metabolism	Global and overview maps;Global and overview maps;Lipid metabolism;Lipid metabolism	ko01100//Metabolic pathways;ko01110//Biosynthesis of secondary metabolites;ko00592//alpha-Linolenic acid metabolism;ko00591//Linoleic acid metabolism	K00454;K00454;K00454;K00454	GO:0009536//plastid	GO:0016702//oxidoreductase activity, acting on single donors with incorporation of molecular oxygen, incorporation of two atoms of oxygen;GO:0043169//cation binding	GO:0001101//response to acid chemical;GO:0003006//developmental process involved in reproduction;GO:0006633//fatty acid biosynthetic process;GO:0006950//response to stress;GO:0009642//response to light intensity;GO:0009692//ethylene metabolic process;GO:0009694//jasmonic acid metabolic process;GO:0009900//dehiscence;GO:0010243//response to organonitrogen compound;GO:0048229//gametophyte developme…
BraA08g034420.3C	57.1933	19.6133	-1.54401	3.73354e-44	1.09727e-41	AXR1	PREDICTED: NEDD8-activating enzyme E1 regulatory subunit AXR1-like isoform X1 [Brassica rapa]	-	-	-	-	-	-	-
BraA02g027550.3C	1.3	24.2633	4.22219	3.73474e-44	1.09727e-41	bcs1la	PREDICTED: AAA-ATPase At1g43910-like [Brassica rapa]	-	-	-	-	GO:0005911//cell-cell junction;GO:0016020//membrane;GO:0043231//intracellular membrane-bounded organelle	GO:0017111//nucleoside-triphosphatase activity;GO:0032550//purine ribonucleoside binding	GO:0001101//response to acid chemical
BraA07g040570.3C	77.98	17.5533	-2.15136	5.66924e-44	1.6514e-41	ADH1	alcohol dehydrogenase class-P [Brassica rapa]	Metabolism;Metabolism;Metabolism;Metabolism;Metabolism;Metabolism	Global and overview maps;Global and overview maps;Carbohydrate metabolism;Lipid metabolism;Lipid metabolism;Amino acid metabolism	ko01100//Metabolic pathways;ko01110//Biosynthesis of secondary metabolites;ko00010//Glycolysis / Gluconeogenesis;ko00071//Fatty acid degradation;ko00592//alpha-Linolenic acid metabolism;ko00350//Tyrosine metabolism	K18857;K18857;K18857;K18857;K18857;K18857	-	-	-
BraA01g001490.3C	651.793	213.613	-1.60941	6.68182e-44	1.92986e-41	CYP81F1	cytochrome P450 81F1-like [Brassica rapa]	-	-	-	-	GO:0043231//intracellular membrane-bounded organelle	GO:0005488//binding;GO:0016491//oxidoreductase activity	GO:0019760//glucosinolate metabolic process;GO:0030001//metal ion transport
BraA10g013180.3C	7.60667	55.7033	2.87243	3.94777e-43	1.13062e-40	At2g01630	PREDICTED: glucan endo-1,3-beta-glucosidase 13 [Brassica rapa]	-	-	-	-	-	-	-
BraA08g030410.3C	731.323	2178.63	1.57484	4.02841e-43	1.1441e-40	-	PREDICTED: nodulin-related protein 1-like [Brassica rapa]	-	-	-	-	GO:0009526//plastid envelope;GO:0009532//plastid stroma;GO:0016020//membrane	-	GO:0006090//pyruvate metabolic process;GO:0006970//response to osmotic stress;GO:0006996//organelle organization;GO:0009699//phenylpropanoid biosynthetic process;GO:0009725//response to hormone;GO:0009891//positive regulation of biosynthetic process;GO:0010038//response to metal ion;GO:0042044//fluid transport;GO:0042743//hydrogen peroxide metabolic process
BraA01g014360.3C	196.083	56.9433	-1.78387	4.59291e-43	1.29364e-40	MLP328	PREDICTED: MLP-like protein 328 [Brassica rapa]	-	-	-	-	-	GO:0046914//transition metal ion binding	GO:0000097//sulfur amino acid biosynthetic process;GO:0006970//response to osmotic stress;GO:0009617//response to bacterium;GO:0009746//response to hexose;GO:0010038//response to metal ion;GO:0042044//fluid transport
BraA06g001170.3C	8.86333	34.1367	1.9454	1.18494e-42	3.31016e-40	RPT1A	PREDICTED: 26S protease regulatory subunit 7 homolog A [Brassica oleracea var. oleracea] [Brassica oleracea]	Genetic Information Processing	Folding, sorting and degradation	ko03050//Proteasome	K03061	GO:0016020//membrane;GO:0043231//intracellular membrane-bounded organelle;GO:0043234//protein complex;GO:0044444//cytoplasmic part	GO:0017111//nucleoside-triphosphatase activity	GO:0019941//modification-dependent protein catabolic process
BraA05g025870.3C	16.81	2.90333	-2.53354	1.36852e-42	3.79071e-40	4CL4	PREDICTED: 4-coumarate--CoA ligase 4 [Brassica rapa]	Metabolism;Metabolism;Metabolism;Metabolism;Metabolism	Global and overview maps;Global and overview maps;Biosynthesis of other secondary metabolites;Metabolism of cofactors and vitamins;Amino acid metabolism	ko01100//Metabolic pathways;ko01110//Biosynthesis of secondary metabolites;ko00940//Phenylpropanoid biosynthesis;ko00130//Ubiquinone and other terpenoid-quinone biosynthesis;ko00360//Phenylalanine metabolism	K01904;K01904;K01904;K01904;K01904	-	-	-
BraA05g009260.3C	224.69	54.6567	-2.03947	1.37921e-42	3.79071e-40	DOT1	glycine-rich_protein_(aa1-291) [Brassica napus]	-	-	-	-	-	-	GO:0009888//tissue development;GO:0010051//xylem and phloem pattern formation;GO:0048827//phyllome development
BraA01g031860.3C	99.12	309.287	1.6417	1.72909e-42	4.71434e-40	PAC1	PREDICTED: proteasome subunit alpha type-4-A [Brassica oleracea var. oleracea] [Brassica oleracea]	Genetic Information Processing	Folding, sorting and degradation	ko03050//Proteasome	K02728	GO:0005840//ribosome;GO:0043231//intracellular membrane-bounded organelle;GO:0043234//protein complex	GO:0016787//hydrolase activity	GO:0006006//glucose metabolic process;GO:0006090//pyruvate metabolic process;GO:0006970//response to osmotic stress;GO:0010038//response to metal ion;GO:0019941//modification-dependent protein catabolic process
MSTRG.17048	70.0567	12.58	-2.47739	1.87666e-42	5.07605e-40	CYSD1	bifunctional L-3-cyanoalanine synthase/cysteine synthase D1-like isoform X1 [Brassica napus]	Metabolism;Metabolism;Metabolism;Metabolism;Metabolism;Metabolism	Global and overview maps;Global and overview maps;Global and overview maps;Global and overview maps;Amino acid metabolism;Energy metabolism	ko01100//Metabolic pathways;ko01110//Biosynthesis of secondary metabolites;ko01200//Carbon metabolism;ko01230//Biosynthesis of amino acids;ko00270//Cysteine and methionine metabolism;ko00920//Sulfur metabolism	K01738;K01738;K01738;K01738;K01738;K01738	-	-	-
BraA01g037900.3C	37.1767	1.25667	-4.88672	2.21154e-42	5.93475e-40	DIR3	PREDICTED: dirigent protein 3 [Brassica rapa]	-	-	-	-	GO:0005576//extracellular region;GO:0009536//plastid	-	GO:0009699//phenylpropanoid biosynthetic process;GO:0009814//defense response, incompatible interaction;GO:0033554//cellular response to stress
BraA03g031530.3C	4.71333	18.93	2.00585	2.26546e-42	6.03197e-40	GAPC	PREDICTED: glyceraldehyde-3-phosphate dehydrogenase, cytosolic-like [Brassica napus]	Metabolism;Metabolism;Metabolism;Metabolism;Metabolism;Metabolism	Global and overview maps;Global and overview maps;Global and overview maps;Global and overview maps;Carbohydrate metabolism;Energy metabolism	ko01100//Metabolic pathways;ko01110//Biosynthesis of secondary metabolites;ko01200//Carbon metabolism;ko01230//Biosynthesis of amino acids;ko00010//Glycolysis / Gluconeogenesis;ko00710//Carbon fixation in photosynthetic organisms	K00134;K00134;K00134;K00134;K00134;K00134	-	-	-
BraA03g039360.3C	43.5533	10.59	-2.04008	2.4523e-42	6.47884e-40	At3g58210	PREDICTED: probable inactive serine/threonine-protein kinase fnkC [Brassica rapa]	-	-	-	-	-	-	-
BraA05g034520.3C	173.943	51.7233	-1.74973	3.00701e-42	7.88322e-40	-	PREDICTED: endochitinase CH25-like [Brassica napus]	Metabolism;Metabolism	Global and overview maps;Carbohydrate metabolism	ko01100//Metabolic pathways;ko00520//Amino sugar and nucleotide sugar metabolism	K01183;K01183	-	-	-
BraA10g016560.3C	11.2033	39.1233	1.8041	9.27236e-42	2.4123e-39	PLC1	PREDICTED: phosphoinositide phospholipase C 1 [Brassica rapa]	Metabolism;Environmental Information Processing;Metabolism	Global and overview maps;Signal transduction;Carbohydrate metabolism	ko01100//Metabolic pathways;ko04070//Phosphatidylinositol signaling system;ko00562//Inositol phosphate metabolism	K05857;K05857;K05857	-	-	-
BraA03g025720.3C	8.72333	2.16	-2.01385	1.30812e-41	3.37742e-39	TPS10	PREDICTED: tricyclene synthase, chloroplastic-like [Brassica rapa]	Metabolism;Metabolism	Global and overview maps;Metabolism of terpenoids and polyketides	ko01110//Biosynthesis of secondary metabolites;ko00902//Monoterpenoid biosynthesis	K12467;K12467	GO:0009536//plastid	GO:0010333//terpene synthase activity;GO:0019203//carbohydrate phosphatase activity;GO:0035251//UDP-glucosyltransferase activity	GO:0001101//response to acid chemical;GO:0005991//trehalose metabolic process;GO:0006950//response to stress;GO:0009888//tissue development;GO:0016098//monoterpenoid metabolic process;GO:0048437//floral organ development;GO:0051707//response to other organism
BraA03g038090.3C	22.6833	2.75	-3.04413	3.22925e-41	8.27489e-39	At3g17710	BnaA03g34710D [Brassica napus]	-	-	-	-	GO:0044424//intracellular part	-	-
BraA01g012030.3C	108.24	33.34	-1.69891	7.38687e-41	1.87874e-38	PSBQ1	oxygen-evolving enhancer protein 3-1, chloroplastic [Brassica rapa]	Metabolism;Metabolism	Global and overview maps;Energy metabolism	ko01100//Metabolic pathways;ko00195//Photosynthesis	K08901;K08901	GO:0005576//extracellular region;GO:0009532//plastid stroma;GO:0031978//plastid thylakoid lumen;GO:0044425//membrane part;GO:0044434//chloroplast part	-	GO:0006091//generation of precursor metabolites and energy;GO:0006873//cellular ion homeostasis;GO:0006996//organelle organization;GO:0009639//response to red or far red light;GO:0009642//response to light intensity;GO:0016072//rRNA metabolic process;GO:0030001//metal ion transport;GO:0031399//regulation of protein modification process;GO:0034285//response to disaccharide;GO:0043094//cellular met…
BraA08g033410.3C	5.97	31.1967	2.38559	1.06129e-40	2.67924e-38	KCS3	PREDICTED: 3-ketoacyl-CoA synthase 3 [Brassica rapa]	Metabolism;Metabolism;Organismal Systems;Metabolism	Global and overview maps;Global and overview maps;Environmental adaptation;Lipid metabolism	ko01100//Metabolic pathways;ko01110//Biosynthesis of secondary metabolites;ko04626//Plant-pathogen interaction;ko00062//Fatty acid elongation	K15397;K15397;K15397;K15397	-	-	-
BraA01g043170.3C	54.3133	173.48	1.67539	1.09487e-40	2.74369e-38	GAPC	PREDICTED: glyceraldehyde-3-phosphate dehydrogenase, cytosolic-like [Brassica oleracea var. oleracea] [Brassica oleracea]	Metabolism;Metabolism;Metabolism;Metabolism;Metabolism;Metabolism	Global and overview maps;Global and overview maps;Global and overview maps;Global and overview maps;Carbohydrate metabolism;Energy metabolism	ko01100//Metabolic pathways;ko01110//Biosynthesis of secondary metabolites;ko01200//Carbon metabolism;ko01230//Biosynthesis of amino acids;ko00010//Glycolysis / Gluconeogenesis;ko00710//Carbon fixation in photosynthetic organisms	K00134;K00134;K00134;K00134;K00134;K00134	-	-	-
BraA04g009650.3C	17.9533	72.0033	2.00381	1.69838e-40	4.22499e-38	At5g35735	PREDICTED: cytochrome b561 and DOMON domain-containing protein At5g35735 [Brassica rapa]	-	-	-	-	GO:0016020//membrane	GO:0043169//cation binding	GO:0006605//protein targeting;GO:0006952//defense response;GO:0009863//salicylic acid mediated signaling pathway;GO:0009891//positive regulation of biosynthetic process;GO:0043067//regulation of programmed cell death;GO:0044710//single-organism metabolic process;GO:0051707//response to other organism
BraA06g043050.3C	241.023	102.187	-1.23797	1.84895e-40	4.56624e-38	ESP	PREDICTED: epithiospecifier protein-like [Brassica rapa]	-	-	-	-	-	-	-
BraA06g010260.3C	13.1967	1.82667	-2.85289	2.67314e-40	6.5542e-38	DAO	PREDICTED: 2-oxoglutarate-dependent dioxygenase DAO-like [Brassica rapa]	-	-	-	-	GO:0043231//intracellular membrane-bounded organelle	GO:0016705//oxidoreductase activity, acting on paired donors, with incorporation or reduction of molecular oxygen;GO:0043169//cation binding	GO:0044710//single-organism metabolic process
BraA02g018130.3C	13.2633	1.52333	-3.12214	4.29952e-40	1.04666e-37	NPF2.3	PREDICTED: protein NRT1/ PTR FAMILY 2.3-like [Brassica rapa]	-	-	-	-	-	-	-
BraA07g039550.3C	37.11	7.96667	-2.21976	4.4378e-40	1.07266e-37	CDSP32	PREDICTED: thioredoxin-like protein CDSP32, chloroplastic [Brassica rapa]	-	-	-	-	GO:0009526//plastid envelope;GO:0009532//plastid stroma;GO:0031976//plastid thylakoid	GO:0005488//binding;GO:0015036//disulfide oxidoreductase activity	GO:0006950//response to stress;GO:0019725//cellular homeostasis;GO:0044710//single-organism metabolic process
BraA09g007950.3C	5.48667	24.2433	2.14359	5.575e-40	1.33804e-37	-	PREDICTED: pyruvate kinase, cytosolic isozyme-like [Brassica rapa]	Metabolism;Metabolism;Metabolism;Metabolism;Metabolism;Metabolism;Metabolism	Global and overview maps;Global and overview maps;Global and overview maps;Global and overview maps;Nucleotide metabolism;Carbohydrate metabolism;Carbohydrate metabolism	ko01100//Metabolic pathways;ko01110//Biosynthesis of secondary metabolites;ko01200//Carbon metabolism;ko01230//Biosynthesis of amino acids;ko00230//Purine metabolism;ko00010//Glycolysis / Gluconeogenesis;ko00620//Pyruvate metabolism	K00873;K00873;K00873;K00873;K00873;K00873;K00873	GO:0016020//membrane;GO:0044444//cytoplasmic part	GO:0016301//kinase activity;GO:0031420//alkali metal ion binding	GO:0006090//pyruvate metabolic process;GO:0006796//phosphate-containing compound metabolic process;GO:0010038//response to metal ion
BraA09g051030.3C	70.8133	19.6633	-1.84851	7.34136e-40	1.74966e-37	GSVIVT00026920001	PREDICTED: probable polygalacturonase [Brassica rapa]	-	-	-	-	-	GO:0004553//hydrolase activity, hydrolyzing O-glycosyl compounds	GO:0044238//primary metabolic process;GO:0045229//external encapsulating structure organization
BraA08g014720.3C	13.13	43.1733	1.71727	9.00025e-40	2.13012e-37	ATML1	PREDICTED: homeobox-leucine zipper protein MERISTEM L1-like [Brassica rapa]	-	-	-	-	-	-	-
MSTRG.6368	1817.05	802.163	-1.17963	9.41364e-40	2.21259e-37	TGG1	myrosinase isoform X1 [Brassica rapa]	Metabolism	Amino acid metabolism	ko00380//Tryptophan metabolism	K01237	GO:0005576//extracellular region;GO:0005618//cell wall;GO:0005840//ribosome;GO:0005911//cell-cell junction;GO:0009536//plastid;GO:0042579//microbody	GO:0015926//glucosidase activity;GO:0043169//cation binding	GO:0001101//response to acid chemical;GO:0006970//response to osmotic stress;GO:0009625//response to insect;GO:0009755//hormone-mediated signaling pathway;GO:0019759//glycosinolate catabolic process;GO:0044238//primary metabolic process
BraA08g027880.3C	555.99	177.63	-1.64618	2.10338e-39	4.90996e-37	DRT112	PREDICTED: plastocyanin [Brassica rapa]	Metabolism	Energy metabolism	ko00195//Photosynthesis	K02638	GO:0009532//plastid stroma;GO:0031978//plastid thylakoid lumen;GO:0042651//thylakoid membrane	GO:0046914//transition metal ion binding	GO:0000097//sulfur amino acid biosynthetic process;GO:0005976//polysaccharide metabolic process;GO:0006355//regulation of transcription, DNA-templated;GO:0006417//regulation of translation;GO:0006739//NADP metabolic process;GO:0006996//organelle organization;GO:0009639//response to red or far red light;GO:0009642//response to light intensity;GO:0009826//unidimensional cell growth;GO:0009887//orga…
BraA09g008310.3C	34.0733	11.4167	-1.5775	2.18247e-39	5.05992e-37	BXL4	PREDICTED: beta-D-xylosidase 4-like [Brassica rapa]	Metabolism;Metabolism	Global and overview maps;Carbohydrate metabolism	ko01100//Metabolic pathways;ko00520//Amino sugar and nucleotide sugar metabolism	K15920;K15920	GO:0005576//extracellular region;GO:0030312//external encapsulating structure;GO:0031012//extracellular matrix	GO:0097599//xylanase activity	GO:0000272//polysaccharide catabolic process;GO:0009814//defense response, incompatible interaction
BraA03g001090.3C	20.5567	4.12	-2.31889	2.39548e-39	5.51625e-37	HIPP26	PREDICTED: heavy metal-associated isoprenylated plant protein 3-like [Brassica rapa]	-	-	-	-	-	-	-
BraA02g036850.3C	32.9533	7.53333	-2.12906	3.78779e-39	8.66387e-37	CYP71B37	PREDICTED: cytochrome P450 71B37-like [Brassica rapa]	-	-	-	-	-	-	-
BraA03g017510.3C	249.093	83.05	-1.58463	4.76651e-39	1.08298e-36	GSL-OH	BnaA03g15200D [Brassica napus]	-	-	-	-	-	-	-
MSTRG.25967	15.3033	65.28	2.0928	8.84659e-39	1.99669e-36	--	BnaC02g20670D [Brassica napus]	-	-	-	-	-	-	-
MSTRG.29160	18.44	67.1633	1.86484	1.1872e-38	2.66191e-36	--	BnaCnng11980D [Brassica napus]	Genetic Information Processing;Genetic Information Processing;Genetic Information Processing;Genetic Information Processing	Replication and repair;Replication and repair;Replication and repair;Replication and repair	ko03420//Nucleotide excision repair;ko03440//Homologous recombination;ko03030//DNA replication;ko03430//Mismatch repair	K07466;K07466;K07466;K07466	-	-	-
BraA01g007920.3C	14.0133	76.4133	2.44702	1.69245e-38	3.76997e-36	-	nuclease [Arabidopsis thaliana]	-	-	-	-	-	-	-
MSTRG.29471	141.253	52.1833	-1.43662	1.99458e-38	4.4141e-36	--	BnaA09g29470D [Brassica napus]	-	-	-	-	GO:0009536//plastid	-	-
BraA04g024120.3C	1.90667	13.2533	2.79723	3.97859e-38	8.74803e-36	BUBR1	PREDICTED: mitotic spindle checkpoint protein BUBR1-like isoform X2 [Raphanus sativus]	-	-	-	-	-	-	-
BraA02g025380.3C	45.23	132.473	1.55035	5.05413e-38	1.10417e-35	-	PREDICTED: phosphoglycerate kinase, cytosolic-like [Brassica rapa]	Metabolism;Metabolism;Metabolism;Metabolism;Metabolism;Metabolism	Global and overview maps;Global and overview maps;Global and overview maps;Global and overview maps;Carbohydrate metabolism;Energy metabolism	ko01100//Metabolic pathways;ko01110//Biosynthesis of secondary metabolites;ko01200//Carbon metabolism;ko01230//Biosynthesis of amino acids;ko00010//Glycolysis / Gluconeogenesis;ko00710//Carbon fixation in photosynthetic organisms	K00927;K00927;K00927;K00927;K00927;K00927	GO:0005576//extracellular region;GO:0005911//cell-cell junction;GO:0009532//plastid stroma;GO:0031090//organelle membrane	GO:0016301//kinase activity	GO:0006090//pyruvate metabolic process;GO:0006796//phosphate-containing compound metabolic process;GO:0010038//response to metal ion;GO:0033554//cellular response to stress
BraA03g023190.3C	34.3067	12.2433	-1.48649	5.28511e-38	1.14727e-35	At2g44050	BnaC03g24650D [Brassica napus]	-	-	-	-	-	-	-
BraA07g039430.3C	39.6633	108.21	1.44796	6.11968e-38	1.32003e-35	RPN3B	PREDICTED: 26S proteasome non-ATPase regulatory subunit 3 homolog B [Brassica rapa]	Genetic Information Processing	Folding, sorting and degradation	ko03050//Proteasome	K03033	GO:0005911//cell-cell junction;GO:0016020//membrane;GO:0043234//protein complex;GO:0044444//cytoplasmic part	-	GO:0001558//regulation of cell growth;GO:0003006//developmental process involved in reproduction;GO:0006511//ubiquitin-dependent protein catabolic process;GO:0009062//fatty acid catabolic process;GO:0009404//toxin metabolic process;GO:0009894//regulation of catabolic process;GO:0035966//response to topologically incorrect protein;GO:0043248//proteasome assembly;GO:0044786//cell cycle DNA replicat…
BraA09g015830.3C	127.377	40.2633	-1.66156	1.01999e-37	2.1863e-35	-	PREDICTED: probable serine/threonine-protein kinase kinX [Brassica rapa]	-	-	-	-	-	-	GO:0050896//response to stimulus
BraA01g035950.3C	250.107	97.44	-1.35996	1.16461e-37	2.48068e-35	PBP1	PREDICTED: PYK10-binding protein 1 [Brassica rapa]	-	-	-	-	-	-	GO:0001101//response to acid chemical;GO:0009725//response to hormone;GO:0009987//cellular process
BraA03g025590.3C	221.243	93.2167	-1.24697	1.368e-37	2.89582e-35	BG	PREDICTED: basic 7S globulin-like [Brassica rapa]	-	-	-	-	-	-	-
BraA04g011050.3C	185.61	59.7	-1.63647	1.5953e-37	3.35613e-35	RBCS	ribulose 1,5-bisphosphate carboxylase/oxygenase [Brassica rapa subsp. chinensis] [Brassica rapa]	Metabolism;Metabolism;Metabolism;Metabolism	Global and overview maps;Global and overview maps;Carbohydrate metabolism;Energy metabolism	ko01100//Metabolic pathways;ko01200//Carbon metabolism;ko00630//Glyoxylate and dicarboxylate metabolism;ko00710//Carbon fixation in photosynthetic organisms	K01602;K01602;K01602;K01602	-	-	-
BraA06g038250.3C	790.83	298.14	-1.40738	2.12067e-37	4.43402e-35	TIP1-2	PREDICTED: aquaporin TIP1-2-like [Brassica napus]	-	-	-	-	GO:0005773//vacuole;GO:0009536//plastid;GO:0031090//organelle membrane;GO:0043673//sexine	-	GO:0000097//sulfur amino acid biosynthetic process;GO:0005976//polysaccharide metabolic process;GO:0006090//pyruvate metabolic process;GO:0006873//cellular ion homeostasis;GO:0006970//response to osmotic stress;GO:0006996//organelle organization;GO:0009617//response to bacterium;GO:0009746//response to hexose;GO:0009826//unidimensional cell growth;GO:0010038//response to metal ion;GO:0042044//flu…
BraA05g037650.3C	11.2467	48.5367	2.10958	3.31482e-37	6.88856e-35	RER2	PREDICTED: protein RETICULATA-RELATED 2, chloroplastic [Brassica rapa]	-	-	-	-	-	-	-
BraA02g017880.3C	52.6233	12.8933	-2.02908	3.52012e-37	7.27087e-35	SUFE2	PREDICTED: sufE-like protein 2, chloroplastic [Brassica rapa]	-	-	-	-	GO:0009536//plastid	GO:0030234//enzyme regulator activity	GO:0009058//biosynthetic process;GO:0031325//positive regulation of cellular metabolic process
BraA09g045150.3C	11.1367	49.2367	2.14442	3.69949e-37	7.59532e-35	TMT1	embryonic abundant protein-like [Arabidopsis thaliana]	-	-	-	-	-	-	-
BraA08g003300.3C	24.5767	3.67333	-2.74213	3.90015e-37	7.95933e-35	UGT79B5	PREDICTED: UDP-glycosyltransferase 79B5-like [Brassica rapa]	-	-	-	-	-	GO:0016740//transferase activity	-
BraA10g026070.3C	270.28	116.987	-1.20811	3.92564e-37	7.96368e-35	TUBB6	BnaA10g20420D [Brassica napus]	Cellular Processes	Transport and catabolism	ko04145//Phagosome	K07375	GO:0015630//microtubule cytoskeleton;GO:0016020//membrane;GO:0032991//macromolecular complex	GO:0005198//structural molecule activity;GO:0017111//nucleoside-triphosphatase activity;GO:0032550//purine ribonucleoside binding	GO:0000097//sulfur amino acid biosynthetic process;GO:0003006//developmental process involved in reproduction;GO:0005976//polysaccharide metabolic process;GO:0006006//glucose metabolic process;GO:0006090//pyruvate metabolic process;GO:0006637//acyl-CoA metabolic process;GO:0006970//response to osmotic stress;GO:0006996//organelle organization;GO:0009826//unidimensional cell growth;GO:0010038//res…
BraA03g019820.3C	9.32333	68.3067	2.87311	5.25071e-37	1.05887e-34	-	PREDICTED: heme-binding-like protein At3g10130, chloroplastic [Brassica napus]	-	-	-	-	-	-	-
MSTRG.21811	23.0267	88.58	1.94368	7.00618e-37	1.40458e-34	ZEP	zeaxanthin epoxidase, chloroplastic [Brassica rapa]	Metabolism;Metabolism;Metabolism	Global and overview maps;Global and overview maps;Metabolism of terpenoids and polyketides	ko01100//Metabolic pathways;ko01110//Biosynthesis of secondary metabolites;ko00906//Carotenoid biosynthesis	K09838;K09838;K09838	GO:0042170//plastid membrane;GO:0044434//chloroplast part	GO:0016709//oxidoreductase activity, acting on paired donors, with incorporation or reduction of molecular oxygen, NAD(P)H as one donor, and incorporation of one atom of oxygen	GO:0006950//response to stress;GO:0009639//response to red or far red light;GO:0009687//abscisic acid metabolic process;GO:0009756//carbohydrate mediated signaling;GO:0016117//carotenoid biosynthetic process;GO:0032958//inositol phosphate biosynthetic process
BraA06g002280.3C	84.0767	26.3767	-1.67244	1.17115e-36	2.33415e-34	At1g51980	PREDICTED: jacalin-related lectin 4-like isoform X2 [Brassica napus]	-	-	-	-	-	-	-
BraA08g001290.3C	47.2867	163.343	1.7884	4.00529e-36	7.9363e-34	-	BnaA08g29160D [Brassica napus]	-	-	-	-	-	-	-
BraA10g032920.3C	1.06667	16.1567	3.92095	4.07677e-36	8.03124e-34	-	BnaA10g26870D [Brassica napus]	-	-	-	-	-	-	-
BraA02g007950.3C	136.83	43.34	-1.65861	4.66207e-36	9.1315e-34	BG	PREDICTED: basic 7S globulin-like [Brassica rapa]	-	-	-	-	-	-	-
BraA06g015860.3C	50.7067	6.95667	-2.86571	5.5627e-36	1.08333e-33	DRT112	PREDICTED: plastocyanin-like [Brassica napus]	Metabolism	Energy metabolism	ko00195//Photosynthesis	K02638	GO:0009532//plastid stroma;GO:0031978//plastid thylakoid lumen;GO:0042651//thylakoid membrane	GO:0046914//transition metal ion binding	GO:0000097//sulfur amino acid biosynthetic process;GO:0005976//polysaccharide metabolic process;GO:0006355//regulation of transcription, DNA-templated;GO:0006417//regulation of translation;GO:0006739//NADP metabolic process;GO:0006996//organelle organization;GO:0009639//response to red or far red light;GO:0009642//response to light intensity;GO:0009826//unidimensional cell growth;GO:0009887//orga…
BraA05g036790.3C	71.3567	173.78	1.28414	1.32709e-35	2.56981e-33	CDC48A	PREDICTED: cell division control protein 48 homolog A [Brassica rapa]	Genetic Information Processing	Folding, sorting and degradation	ko04141//Protein processing in endoplasmic reticulum	K13525	GO:0005576//extracellular region;GO:0005840//ribosome;GO:0005911//cell-cell junction;GO:0012505//endomembrane system;GO:0015630//microtubule cytoskeleton;GO:0016020//membrane;GO:0030312//external encapsulating structure;GO:0043231//intracellular membrane-bounded organelle	GO:0005515//protein binding;GO:0017111//nucleoside-triphosphatase activity	GO:0000904//cell morphogenesis involved in differentiation;GO:0006464//cellular protein modification process;GO:0006796//phosphate-containing compound metabolic process;GO:0008104//protein localization;GO:0009617//response to bacterium;GO:0010038//response to metal ion;GO:0044707//single-multicellular organism process
BraA08g032410.3C	21.3167	61.07	1.51848	2.0997e-35	4.04293e-33	PGM1	PREDICTED: 2,3-bisphosphoglycerate-independent phosphoglycerate mutase 1 [Brassica rapa]	Metabolism;Metabolism;Metabolism;Metabolism;Metabolism;Metabolism	Global and overview maps;Global and overview maps;Global and overview maps;Global and overview maps;Carbohydrate metabolism;Amino acid metabolism	ko01100//Metabolic pathways;ko01110//Biosynthesis of secondary metabolites;ko01200//Carbon metabolism;ko01230//Biosynthesis of amino acids;ko00010//Glycolysis / Gluconeogenesis;ko00260//Glycine, serine and threonine metabolism	K15633;K15633;K15633;K15633;K15633;K15633	-	-	-
BraA04g028090.3C	13.5033	64.4867	2.25569	2.34863e-35	4.49683e-33	HSPRO2	PREDICTED: nematode resistance protein-like HSPRO2 [Brassica rapa]	-	-	-	-	GO:0043231//intracellular membrane-bounded organelle	GO:0005488//binding	GO:0001101//response to acid chemical;GO:0009642//response to light intensity;GO:0010243//response to organonitrogen compound;GO:0042742//defense response to bacterium
BraA09g030470.3C	1896.38	771.077	-1.2983	3.13318e-35	5.96546e-33	atpB	H+-transporting two-sector ATPase, alpha/beta subunit, central region [Arabidopsis lyrata subsp. lyrata] [Arabidopsis lyrata]	Metabolism;Metabolism;Metabolism	Global and overview maps;Energy metabolism;Energy metabolism	ko01100//Metabolic pathways;ko00190//Oxidative phosphorylation;ko00195//Photosynthesis	K02112;K02112;K02112	GO:0009507//chloroplast;GO:0033178//proton-transporting two-sector ATPase complex, catalytic domain	GO:0019829//cation-transporting ATPase activity	GO:0006754//ATP biosynthetic process;GO:1902600//hydrogen ion transmembrane transport
BraA01g014490.3C	5.48	47	3.10041	4.45423e-35	8.43358e-33	WRKY53	PREDICTED: probable WRKY transcription factor 53 [Brassica rapa]	-	-	-	-	GO:0009536//plastid	GO:0001071//nucleic acid binding transcription factor activity;GO:0003677//DNA binding	GO:0000302//response to reactive oxygen species;GO:0006355//regulation of transcription, DNA-templated;GO:0006605//protein targeting;GO:0009620//response to fungus;GO:0009696//salicylic acid metabolic process;GO:0009755//hormone-mediated signaling pathway;GO:0009863//salicylic acid mediated signaling pathway;GO:0010243//response to organonitrogen compound;GO:0010260//organ senescence;GO:0035556//…
BraA03g029050.3C	10.5467	55.6867	2.40054	5.24836e-35	9.88228e-33	GSTF3	PREDICTED: glutathione S-transferase F3-like [Brassica rapa]	Metabolism	Metabolism of other amino acids	ko00480//Glutathione metabolism	K00799	GO:0016020//membrane;GO:0044444//cytoplasmic part	GO:0016765//transferase activity, transferring alkyl or aryl (other than methyl) groups	GO:0009404//toxin metabolic process;GO:0009620//response to fungus;GO:0042221//response to chemical
BraA07g026430.3C	37.2433	11.95	-1.63997	6.76535e-35	1.26687e-32	HST	PREDICTED: shikimate O-hydroxycinnamoyltransferase-like [Brassica rapa]	-	-	-	-	-	GO:0016746//transferase activity, transferring acyl groups	GO:0009755//hormone-mediated signaling pathway
BraA03g052950.3C	16.97	64.0233	1.91561	7.23921e-35	1.34819e-32	ABI1	PREDICTED: protein phosphatase 2C 56-like [Brassica rapa]	Environmental Information Processing;Environmental Information Processing	Signal transduction;Signal transduction	ko04075//Plant hormone signal transduction;ko04016//MAPK signaling pathway - plant	K14497;K14497	-	-	-
BraA03g050650.3C	0.873333	12.43	3.83115	7.55385e-35	1.39915e-32	LAL5	PREDICTED: MATE efflux family protein 5 [Brassica napus]	-	-	-	-	GO:0031224//intrinsic component of membrane	GO:0015291//secondary active transmembrane transporter activity	GO:0015893//drug transport
BraA09g010530.3C	1.35333	11.0833	3.0338	8.09544e-35	1.49135e-32	NFD4	PREDICTED: protein NUCLEAR FUSION DEFECTIVE 4-like [Brassica rapa]	-	-	-	-	-	-	GO:0009628//response to abiotic stimulus;GO:0019758//glycosinolate biosynthetic process;GO:0048511//rhythmic process
BraA04g027940.3C	27.4367	8.56333	-1.67986	1.00684e-34	1.84485e-32	RCA	PREDICTED: ribulose bisphosphate carboxylase/oxygenase activase, chloroplastic-like [Brassica napus]	-	-	-	-	-	-	-
BraA08g013230.3C	16.6467	56.3267	1.75858	1.26995e-34	2.3145e-32	RPN9B	PREDICTED: 26S proteasome non-ATPase regulatory subunit 13 homolog B [Brassica rapa]	Genetic Information Processing	Folding, sorting and degradation	ko03050//Proteasome	K03039	-	-	-
BraA08g001080.3C	3.89667	11.15	1.51673	1.4229e-34	2.57946e-32	ECM29	PREDICTED: proteasome-associated protein ECM29 homolog isoform X1 [Brassica rapa]	-	-	-	-	-	-	-
BraA06g020190.3C	6.79333	1.30333	-2.38191	2.62075e-34	4.72581e-32	UGT76E6	PREDICTED: UDP-glycosyltransferase 76E6-like [Brassica rapa]	-	-	-	-	-	GO:0016757//transferase activity, transferring glycosyl groups	GO:0009409//response to cold
BraA09g004850.3C	15.2167	49.4767	1.7011	2.84626e-34	5.09484e-32	NOP5-1	PREDICTED: probable nucleolar protein 5-1 [Brassica rapa]	Genetic Information Processing	Translation	ko03008//Ribosome biogenesis in eukaryotes	K14565	GO:0005911//cell-cell junction;GO:0043231//intracellular membrane-bounded organelle;GO:0043232//intracellular non-membrane-bounded organelle;GO:0044444//cytoplasmic part	GO:0003676//nucleic acid binding	-
BraA05g032080.3C	3.52	19.1567	2.4442	2.8553e-34	5.09484e-32	DJ1A	PREDICTED: protein DJ-1 homolog A [Brassica rapa]	-	-	-	-	-	-	-
BraA08g006950.3C	48.15	10.5833	-2.18574	3.32239e-34	5.89742e-32	PSAL	BnaA08g04820D [Brassica napus]	Metabolism;Metabolism	Global and overview maps;Energy metabolism	ko01100//Metabolic pathways;ko00195//Photosynthesis	K02699;K02699	GO:0009526//plastid envelope;GO:0031224//intrinsic component of membrane;GO:0031976//plastid thylakoid;GO:0043234//protein complex;GO:0044434//chloroplast part	GO:0005488//binding	GO:0006091//generation of precursor metabolites and energy;GO:0006873//cellular ion homeostasis;GO:0006996//organelle organization;GO:0016072//rRNA metabolic process;GO:0030001//metal ion transport;GO:0043623//cellular protein complex assembly
BraA04g022100.3C	730.643	292.227	-1.32208	3.75199e-34	6.62547e-32	GSTF9	PREDICTED: glutathione S-transferase F9-like [Brassica napus]	Metabolism	Metabolism of other amino acids	ko00480//Glutathione metabolism	K00799	GO:0005576//extracellular region;GO:0005911//cell-cell junction;GO:0009532//plastid stroma;GO:0016020//membrane	GO:0004601//peroxidase activity;GO:0016765//transferase activity, transferring alkyl or aryl (other than methyl) groups;GO:0043168//anion binding;GO:0046914//transition metal ion binding	GO:0006544//glycine metabolic process;GO:0006568//tryptophan metabolic process;GO:0009404//toxin metabolic process;GO:0009617//response to bacterium;GO:0009683//indoleacetic acid metabolic process;GO:0009814//defense response, incompatible interaction;GO:0010038//response to metal ion
BraA04g028520.3C	32.0633	9.98667	-1.68285	4.16096e-34	7.30977e-32	slc38a6	BnaA04g29360D [Brassica napus]	-	-	-	-	-	-	-
BraA02g027120.3C	4.58	0.09	-5.66928	5.25271e-34	9.18039e-32	-	gypsy/Ty-3 retroelement polyprotein; 69905-74404 [Arabidopsis thaliana]	-	-	-	-	-	-	-
BraA03g063030.3C	23.0167	6.19667	-1.89311	5.55644e-34	9.66169e-32	TPS21	PREDICTED: alpha-humulene/(-)-(E)-beta-caryophyllene synthase-like isoform X2 [Brassica rapa]	Metabolism;Metabolism;Metabolism	Global and overview maps;Global and overview maps;Metabolism of terpenoids and polyketides	ko01100//Metabolic pathways;ko01110//Biosynthesis of secondary metabolites;ko00909//Sesquiterpenoid and triterpenoid biosynthesis	K14184;K14184;K14184	GO:0009536//plastid	GO:0009975//cyclase activity	GO:0006714//sesquiterpenoid metabolic process;GO:0046246//terpene biosynthetic process;GO:0051707//response to other organism
BraA06g000990.3C	8.81	0.223333	-5.30187	5.76012e-34	9.96502e-32	ESP	PREDICTED: epithiospecifier protein-like [Brassica rapa]	-	-	-	-	-	-	-
BraA06g044760.3C	3.89333	19.5533	2.32834	6.81606e-34	1.17322e-31	RPN10	PREDICTED: 26S proteasome non-ATPase regulatory subunit 4 homolog [Brassica napus]	Genetic Information Processing	Folding, sorting and degradation	ko03050//Proteasome	K03029	GO:0043231//intracellular membrane-bounded organelle;GO:0043234//protein complex;GO:0044444//cytoplasmic part	GO:0038023//signaling receptor activity;GO:0043130//ubiquitin binding	GO:0001101//response to acid chemical;GO:0006006//glucose metabolic process;GO:0006090//pyruvate metabolic process;GO:0006511//ubiquitin-dependent protein catabolic process;GO:0006605//protein targeting;GO:0006970//response to osmotic stress;GO:0006996//organelle organization;GO:0009062//fatty acid catabolic process;GO:0009404//toxin metabolic process;GO:0009725//response to hormone;GO:0009845//s…
BraA08g001520.3C	2.66333	12.5767	2.23944	9.1452e-34	1.56622e-31	MSL4	PREDICTED: mechanosensitive ion channel protein 4-like [Brassica rapa]	-	-	-	-	GO:0031224//intrinsic component of membrane	-	GO:0044763//single-organism cellular process;GO:0044765//single-organism transport
BraA06g004620.3C	51.3267	130.3	1.34406	1.02995e-33	1.75509e-31	ABCC4	PREDICTED: ABC transporter C family member 4 [Brassica rapa]	-	-	-	-	-	-	-
BraA07g038080.3C	69.3133	12.29	-2.49565	1.41639e-33	2.40159e-31	SOT16	PREDICTED: cytosolic sulfotransferase 16 [Brassica rapa]	Metabolism;Metabolism;Metabolism;Metabolism	Global and overview maps;Global and overview maps;Amino acid metabolism;Biosynthesis of other secondary metabolites	ko01110//Biosynthesis of secondary metabolites;ko01210//2-Oxocarboxylic acid metabolism;ko00380//Tryptophan metabolism;ko00966//Glucosinolate biosynthesis	K11821;K11821;K11821;K11821	GO:0044424//intracellular part	GO:0008146//sulfotransferase activity	GO:0006568//tryptophan metabolic process;GO:0006972//hyperosmotic response;GO:0009617//response to bacterium;GO:0009683//indoleacetic acid metabolic process;GO:0009753//response to jasmonic acid;GO:0009755//hormone-mediated signaling pathway;GO:0019758//glycosinolate biosynthetic process
BraA07g007650.3C	5.06667	21.4067	2.07895	1.43897e-33	2.4278e-31	DTX1	PREDICTED: protein DETOXIFICATION 1 [Brassica rapa]	-	-	-	-	-	-	-
BraA05g033010.3C	288.28	135.633	-1.08776	1.47154e-33	2.47052e-31	SBT1.7	PREDICTED: subtilisin-like protease SBT1.4 [Brassica rapa]	-	-	-	-	-	-	-
BraA07g034740.3C	25.48	68.7267	1.4315	1.60506e-33	2.68147e-31	NPF2.13	PREDICTED: protein NRT1/ PTR FAMILY 2.13 [Brassica rapa]	-	-	-	-	-	-	-
BraA03g028660.3C	54.98	18.3033	-1.5868	2.27781e-33	3.78683e-31	XTH9	PREDICTED: xyloglucan endotransglucosylase/hydrolase protein 9 [Brassica rapa]	-	-	-	-	GO:0005576//extracellular region;GO:0030312//external encapsulating structure	GO:0016758//transferase activity, transferring hexosyl groups;GO:0016787//hydrolase activity	GO:0044042//glucan metabolic process;GO:0045229//external encapsulating structure organization;GO:0048509//regulation of meristem development
BraA02g033740.3C	12.0633	66.1867	2.45591	4.80087e-33	7.94265e-31	ERF2	PREDICTED: ethylene-responsive transcription factor 2-like [Brassica rapa]	Environmental Information Processing	Signal transduction	ko04075//Plant hormone signal transduction	K14517	GO:0043231//intracellular membrane-bounded organelle	GO:0001071//nucleic acid binding transcription factor activity;GO:0003676//nucleic acid binding	GO:0000160//phosphorelay signal transduction system;GO:0001101//response to acid chemical;GO:0002218//activation of innate immune response;GO:0002252//immune effector process;GO:0006355//regulation of transcription, DNA-templated;GO:0009692//ethylene metabolic process;GO:0009725//response to hormone;GO:0010243//response to organonitrogen compound;GO:0048731//system development
BraA08g022850.3C	33.41	131.7	1.9789	7.28626e-33	1.19963e-30	-	-	-	-	-	-	-	-	-
BraA06g005270.3C	2.01667	7.01	1.79744	1.0333e-32	1.69307e-30	sll0103	BnaA06g04510D [Brassica napus]	-	-	-	-	GO:0016020//membrane	GO:0046914//transition metal ion binding	GO:0006498//N-terminal protein lipidation;GO:0006605//protein targeting;GO:0009620//response to fungus;GO:0009696//salicylic acid metabolic process;GO:0009755//hormone-mediated signaling pathway;GO:0009814//defense response, incompatible interaction;GO:0009863//salicylic acid mediated signaling pathway;GO:0035556//intracellular signal transduction;GO:0043067//regulation of programmed cell death
BraA04g011210.3C	22.9867	4.44333	-2.37108	1.07049e-32	1.7375e-30	At3g50280	PREDICTED: uncharacterized acetyltransferase At3g50280-like [Brassica rapa]	-	-	-	-	-	-	-
BraA03g013750.3C	13.5333	4.16667	-1.69955	1.07061e-32	1.7375e-30	THI1	BnaA03g11710D [Brassica napus]	Metabolism;Metabolism	Global and overview maps;Metabolism of cofactors and vitamins	ko01100//Metabolic pathways;ko00730//Thiamine metabolism	K03146;K03146	GO:0009526//plastid envelope;GO:0009532//plastid stroma	GO:0046914//transition metal ion binding;GO:0046983//protein dimerization activity	GO:0005982//starch metabolic process;GO:0005984//disaccharide metabolic process;GO:0006468//protein phosphorylation;GO:0006772//thiamine metabolic process;GO:0009416//response to light stimulus;GO:0009617//response to bacterium;GO:0009893//positive regulation of metabolic process;GO:0018131//oxazole or thiazole biosynthetic process;GO:0033554//cellular response to stress;GO:0043269//regulation of…
MSTRG.30735	97.8633	31.75	-1.62401	1.09082e-32	1.76191e-30	SCPL10	serine carboxypeptidase-like 10 isoform X2 [Brassica rapa]	-	-	-	-	GO:0005618//cell wall;GO:0043231//intracellular membrane-bounded organelle	GO:0004180//carboxypeptidase activity;GO:0016753//O-sinapoyltransferase activity	GO:0000097//sulfur amino acid biosynthetic process;GO:0006090//pyruvate metabolic process;GO:0006544//glycine metabolic process;GO:0006633//fatty acid biosynthetic process;GO:0006732//coenzyme metabolic process;GO:0006753//nucleoside phosphate metabolic process;GO:0009683//indoleacetic acid metabolic process;GO:0009694//jasmonic acid metabolic process;GO:0019538//protein metabolic process
BraA01g018190.3C	534.683	180.493	-1.56674	1.29574e-32	2.08303e-30	PORB	BnaA01g16440D [Brassica napus]	Metabolism;Metabolism;Metabolism	Global and overview maps;Global and overview maps;Metabolism of cofactors and vitamins	ko01100//Metabolic pathways;ko01110//Biosynthesis of secondary metabolites;ko00860//Porphyrin and chlorophyll metabolism	K00218;K00218;K00218	GO:0009527//plastid outer membrane;GO:0031976//plastid thylakoid;GO:0044434//chloroplast part	GO:0016628//oxidoreductase activity, acting on the CH-CH group of donors, NAD or NADP as acceptor	GO:0000097//sulfur amino acid biosynthetic process;GO:0005982//starch metabolic process;GO:0006091//generation of precursor metabolites and energy;GO:0006355//regulation of transcription, DNA-templated;GO:0006779//porphyrin-containing compound biosynthetic process;GO:0009725//response to hormone;GO:0009887//organ morphogenesis;GO:0048869//cellular developmental process
BraA08g009890.3C	81.3633	22.66	-1.84423	1.34173e-32	2.13816e-30	-	PREDICTED: primary amine oxidase [Brassica rapa]	Metabolism;Metabolism;Metabolism;Metabolism;Metabolism;Metabolism;Metabolism;Metabolism	Global and overview maps;Global and overview maps;Amino acid metabolism;Amino acid metabolism;Metabolism of other amino acids;Amino acid metabolism;Biosynthesis of other secondary metabolites;Biosynthesis of other secondary metabolites	ko01100//Metabolic pathways;ko01110//Biosynthesis of secondary metabolites;ko00260//Glycine, serine and threonine metabolism;ko00360//Phenylalanine metabolism;ko00410//beta-Alanine metabolism;ko00350//Tyrosine metabolism;ko00960//Tropane, piperidine and pyridine alkaloid biosynthesis;ko00950//Isoquinoline alkaloid biosynthesis	K00276;K00276;K00276;K00276;K00276;K00276;K00276;K00276	-	-	-
BraA04g023570.3C	49.5033	118.677	1.26144	1.34258e-32	2.13816e-30	RPN2A	BnaA04g19020D [Brassica napus]	Genetic Information Processing	Folding, sorting and degradation	ko03050//Proteasome	K03032	-	-	-
BraA01g029170.3C	35.4767	6.86667	-2.36919	1.47553e-32	2.33896e-30	CAB8	PREDICTED: photosystem I chlorophyll a/b-binding protein 3-1, chloroplastic [Brassica rapa]	Metabolism	Energy metabolism	ko00196//Photosynthesis - antenna proteins	K08909	GO:0009521//photosystem;GO:0031224//intrinsic component of membrane;GO:0031976//plastid thylakoid;GO:0044434//chloroplast part	GO:0043169//cation binding;GO:0046906//tetrapyrrole binding	GO:0000097//sulfur amino acid biosynthetic process;GO:0006091//generation of precursor metabolites and energy;GO:0006464//cellular protein modification process;GO:0009725//response to hormone
BraA09g051110.3C	34.39	125.167	1.86379	1.49672e-32	2.36156e-30	SLD1	PREDICTED: delta(8)-fatty-acid desaturase 1 [Brassica rapa]	-	-	-	-	-	GO:0016705//oxidoreductase activity, acting on paired donors, with incorporation or reduction of molecular oxygen;GO:0046906//tetrapyrrole binding	GO:0006631//fatty acid metabolic process
BraA03g017300.3C	23.1267	57.3467	1.31015	1.98116e-32	3.11151e-30	RPN2A	PREDICTED: 26S proteasome non-ATPase regulatory subunit 1 homolog A [Brassica rapa]	Genetic Information Processing	Folding, sorting and degradation	ko03050//Proteasome	K03032	-	-	-
BraA08g015770.3C	66.09	208.827	1.6598	3.35289e-32	5.24173e-30	SPE2	PREDICTED: arginine decarboxylase 2 [Brassica napus]	Metabolism;Metabolism	Global and overview maps;Amino acid metabolism	ko01100//Metabolic pathways;ko00330//Arginine and proline metabolism	K01583;K01583	-	GO:0016831//carboxy-lyase activity	GO:0001101//response to acid chemical;GO:0006525//arginine metabolic process;GO:0006596//polyamine biosynthetic process;GO:0006605//protein targeting;GO:0006972//hyperosmotic response;GO:0009694//jasmonic acid metabolic process;GO:0009755//hormone-mediated signaling pathway;GO:0009791//post-embryonic development;GO:0043067//regulation of programmed cell death;GO:0051707//response to other organism
BraA07g031850.3C	7.83333	21.5567	1.46044	3.4233e-32	5.32738e-30	GAD2	glutamate decarboxylase 2 [Brassica rapa]	Metabolism;Metabolism;Metabolism;Metabolism;Metabolism;Metabolism	Global and overview maps;Global and overview maps;Amino acid metabolism;Metabolism of other amino acids;Carbohydrate metabolism;Metabolism of other amino acids	ko01100//Metabolic pathways;ko01110//Biosynthesis of secondary metabolites;ko00250//Alanine, aspartate and glutamate metabolism;ko00410//beta-Alanine metabolism;ko00650//Butanoate metabolism;ko00430//Taurine and hypotaurine metabolism	K01580;K01580;K01580;K01580;K01580;K01580	-	GO:0005515//protein binding;GO:0016831//carboxy-lyase activity;GO:0043168//anion binding	GO:0006605//protein targeting;GO:0006873//cellular ion homeostasis;GO:0006970//response to osmotic stress;GO:0009064//glutamine family amino acid metabolic process;GO:0009746//response to hexose;GO:0009891//positive regulation of biosynthetic process;GO:0010038//response to metal ion;GO:0030001//metal ion transport;GO:0042044//fluid transport;GO:0043067//regulation of programmed cell death
BraA09g033090.3C	23.33	6.6	-1.82165	4.12663e-32	6.39271e-30	At1g32060	PREDICTED: phosphoribulokinase, chloroplastic-like [Brassica rapa]	Metabolism;Metabolism;Metabolism	Global and overview maps;Global and overview maps;Energy metabolism	ko01100//Metabolic pathways;ko01200//Carbon metabolism;ko00710//Carbon fixation in photosynthetic organisms	K00855;K00855;K00855	-	-	-
BraA06g037350.3C	345.733	145.4	-1.24963	4.26412e-32	6.57581e-30	RPL12C	PREDICTED: 50S ribosomal protein L12-3, chloroplastic-like [Brassica rapa]	Genetic Information Processing	Translation	ko03010//Ribosome	K02935	GO:0000315//organellar large ribosomal subunit;GO:0005911//cell-cell junction;GO:0009526//plastid envelope;GO:0009532//plastid stroma;GO:0044434//chloroplast part	GO:0005198//structural molecule activity	GO:0009617//response to bacterium;GO:0009725//response to hormone;GO:0010467//gene expression
BraA01g009020.3C	3.07667	10.7467	1.80445	4.53475e-32	6.96165e-30	RPN1B	PREDICTED: 26S proteasome non-ATPase regulatory subunit 2 homolog A-like [Brassica rapa]	Genetic Information Processing	Folding, sorting and degradation	ko03050//Proteasome	K03028	-	-	-
BraA08g007210.3C	35.0833	107.827	1.61986	6.18773e-32	9.45419e-30	BZIP60	PREDICTED: bZIP transcription factor 60 [Brassica rapa]	-	-	-	-	GO:0031090//organelle membrane;GO:0043231//intracellular membrane-bounded organelle;GO:0044425//membrane part	GO:0001071//nucleic acid binding transcription factor activity	GO:0000160//phosphorelay signal transduction system;GO:0002252//immune effector process;GO:0006605//protein targeting;GO:0006952//defense response;GO:0009408//response to heat;GO:0009620//response to fungus;GO:0009692//ethylene metabolic process;GO:0009755//hormone-mediated signaling pathway;GO:0009863//salicylic acid mediated signaling pathway;GO:0010243//response to organonitrogen compound;GO:0…
BraA09g061180.3C	50.7433	4.31667	-3.55523	6.21384e-32	9.45419e-30	-	PREDICTED: glycine-rich protein 5 [Brassica rapa]	-	-	-	-	-	-	-
BraA03g055200.3C	168.42	71.1367	-1.2434	7.64763e-32	1.15839e-29	CYP82A3	PREDICTED: cytochrome P450 CYP82D47-like [Brassica rapa]	-	-	-	-	-	GO:0005488//binding	-
BraA04g014940.3C	4.99333	25.0933	2.32923	9.88121e-32	1.4901e-29	PMAT1	PREDICTED: phenolic glucoside malonyltransferase 1-like [Brassica rapa]	-	-	-	-	-	-	-
BraA05g013240.3C	2.01333	7.14	1.82634	1.00485e-31	1.50865e-29	At2g31400	PREDICTED: pentatricopeptide repeat-containing protein At2g31400, chloroplastic [Brassica rapa]	-	-	-	-	GO:0009536//plastid	-	GO:0007165//signal transduction
BraA07g003790.3C	192.777	727.043	1.91511	1.39621e-31	2.08702e-29	EXL5	PREDICTED: protein EXORDIUM-like 5 [Brassica rapa]	-	-	-	-	GO:0044421//extracellular region part	-	-
BraA05g011730.3C	3.64	15.05	2.04775	1.65014e-31	2.45583e-29	RLP12	BnaA05g10540D [Brassica napus]	-	-	-	-	-	-	-
BraA04g016310.3C	109.497	32.8533	-1.73678	1.7811e-31	2.6392e-29	CYP79B3	PREDICTED: tryptophan N-monooxygenase 2 [Brassica rapa]	Metabolism;Metabolism;Metabolism;Metabolism	Global and overview maps;Global and overview maps;Amino acid metabolism;Biosynthesis of other secondary metabolites	ko01110//Biosynthesis of secondary metabolites;ko01210//2-Oxocarboxylic acid metabolism;ko00380//Tryptophan metabolism;ko00966//Glucosinolate biosynthesis	K11813;K11813;K11813;K11813	-	-	-
BraA03g009910.3C	5.36333	22.92	2.09541	1.93854e-31	2.86006e-29	AIP2	PREDICTED: E3 ubiquitin-protein ligase AIP2-like [Brassica napus]	-	-	-	-	-	-	-
BraA05g030690.3C	85.5933	1.22	-6.13255	2.4476e-31	3.59554e-29	JAL35	PREDICTED: jacalin-related lectin 35 [Brassica rapa]	-	-	-	-	GO:0005911//cell-cell junction;GO:0009536//plastid	GO:0005488//binding	GO:0000097//sulfur amino acid biosynthetic process;GO:0001101//response to acid chemical;GO:0006970//response to osmotic stress;GO:0006996//organelle organization;GO:0070838//divalent metal ion transport
BraA09g023980.3C	10.38	1.38	-2.91107	3.05098e-31	4.46269e-29	pomgnt2	BnaA09g19260D [Brassica napus]	-	-	-	-	-	GO:0016740//transferase activity	-
BraA06g000430.3C	49.51	7.38333	-2.74538	7.3799e-31	1.07485e-28	PSAG	PREDICTED: photosystem I reaction center subunit V, chloroplastic-like [Brassica rapa]	Metabolism;Metabolism	Global and overview maps;Energy metabolism	ko01100//Metabolic pathways;ko00195//Photosynthesis	K08905;K08905	GO:0009522//photosystem I;GO:0009526//plastid envelope;GO:0031224//intrinsic component of membrane;GO:0031976//plastid thylakoid;GO:0044434//chloroplast part	GO:0046906//tetrapyrrole binding	GO:0000097//sulfur amino acid biosynthetic process;GO:0006740//NADPH regeneration;GO:0006873//cellular ion homeostasis;GO:0009767//photosynthetic electron transport chain;GO:0030001//metal ion transport;GO:0031647//regulation of protein stability;GO:0042548//regulation of photosynthesis, light reaction
BraA01g037790.3C	65.6467	29.7133	-1.14361	8.41829e-31	1.22087e-28	CWINV1	PREDICTED: beta-fructofuranosidase, insoluble isoenzyme CWINV1 [Brassica rapa]	Metabolism;Metabolism;Metabolism	Global and overview maps;Carbohydrate metabolism;Carbohydrate metabolism	ko01100//Metabolic pathways;ko00500//Starch and sucrose metabolism;ko00052//Galactose metabolism	K01193;K01193;K01193	GO:0005576//extracellular region;GO:0016020//membrane;GO:0030312//external encapsulating structure	GO:0004564//beta-fructofuranosidase activity	GO:0001101//response to acid chemical;GO:0002252//immune effector process;GO:0006950//response to stress;GO:0009628//response to abiotic stimulus;GO:0010243//response to organonitrogen compound;GO:0015698//inorganic anion transport;GO:0044238//primary metabolic process;GO:0046942//carboxylic acid transport
MSTRG.22821	40.9933	14.6433	-1.48515	9.00809e-31	1.30087e-28	NPF5.12	protein NRT1/ PTR FAMILY 5.12 isoform X1 [Brassica rapa]	-	-	-	-	GO:0031090//organelle membrane;GO:0031224//intrinsic component of membrane	-	GO:0015833//peptide transport;GO:0051707//response to other organism
BraA04g025990.3C	36.4333	11.9367	-1.60986	1.01797e-30	1.46385e-28	ALDC	PREDICTED: fructose-bisphosphate aldolase, cytoplasmic isozyme-like [Brassica napus]	Metabolism;Metabolism;Metabolism;Metabolism;Metabolism;Metabolism;Metabolism;Metabolism	Global and overview maps;Global and overview maps;Global and overview maps;Global and overview maps;Carbohydrate metabolism;Energy metabolism;Carbohydrate metabolism;Carbohydrate metabolism	ko01100//Metabolic pathways;ko01110//Biosynthesis of secondary metabolites;ko01200//Carbon metabolism;ko01230//Biosynthesis of amino acids;ko00010//Glycolysis / Gluconeogenesis;ko00710//Carbon fixation in photosynthetic organisms;ko00051//Fructose and mannose metabolism;ko00030//Pentose phosphate pathway	K01623;K01623;K01623;K01623;K01623;K01623;K01623;K01623	-	-	-
BraA10g005240.3C	0.24	10.0267	5.38466	1.11934e-30	1.60286e-28	GPAT1	PREDICTED: glycerol-3-phosphate acyltransferase 1 [Brassica rapa]	Metabolism;Metabolism;Metabolism;Metabolism	Global and overview maps;Global and overview maps;Lipid metabolism;Lipid metabolism	ko01100//Metabolic pathways;ko01110//Biosynthesis of secondary metabolites;ko00564//Glycerophospholipid metabolism;ko00561//Glycerolipid metabolism	K13508;K13508;K13508;K13508	GO:0031224//intrinsic component of membrane;GO:0043231//intracellular membrane-bounded organelle	GO:0008374//O-acyltransferase activity	GO:0003006//developmental process involved in reproduction;GO:0009628//response to abiotic stimulus;GO:0046341//CDP-diacylglycerol metabolic process;GO:0046471//phosphatidylglycerol metabolic process
BraA01g008000.3C	166.707	399.43	1.26063	1.12512e-30	1.6044e-28	-	PREDICTED: venom phosphodiesterase 2-like [Brassica rapa]	-	-	-	-	-	GO:0004551//nucleotide diphosphatase activity	GO:0006753//nucleoside phosphate metabolic process
BraA05g038930.3C	18.5233	56.9267	1.61976	1.1985e-30	1.70193e-28	INVC	PREDICTED: alkaline/neutral invertase C, mitochondrial [Brassica rapa]	-	-	-	-	-	-	-
BraA08g021490.3C	20.7367	3.57333	-2.53684	1.49075e-30	2.10815e-28	CYP81F1	PREDICTED: cytochrome P450 81F1-like [Brassica napus]	-	-	-	-	-	GO:0005488//binding;GO:0016491//oxidoreductase activity	GO:0019760//glucosinolate metabolic process
BraA08g017810.3C	153.867	62.22	-1.30623	1.53594e-30	2.16307e-28	CIPK6	PREDICTED: CBL-interacting serine/threonine-protein kinase 6-like [Brassica rapa]	-	-	-	-	GO:0016020//membrane;GO:0043231//intracellular membrane-bounded organelle	GO:0016772//transferase activity, transferring phosphorus-containing groups;GO:0032550//purine ribonucleoside binding	GO:0006464//cellular protein modification process;GO:0006972//hyperosmotic response;GO:0009926//auxin polar transport;GO:0019932//second-messenger-mediated signaling;GO:0044707//single-multicellular organism process
BraA04g023360.3C	0.313333	4.22	3.75147	1.57764e-30	2.21265e-28	CSLB3	PREDICTED: cellulose synthase-like protein B3 isoform X1 [Brassica rapa]	-	-	-	-	GO:0031224//intrinsic component of membrane;GO:0043231//intracellular membrane-bounded organelle	GO:0016759//cellulose synthase activity	GO:0030243//cellulose metabolic process;GO:0045229//external encapsulating structure organization
BraA07g024630.3C	53.9167	14.9733	-1.84834	1.65262e-30	2.30832e-28	-	BnaCnng21010D [Brassica napus]	Metabolism	Energy metabolism	ko00196//Photosynthesis - antenna proteins	K08908	-	-	-
BraA08g035740.3C	0.176667	6.11667	5.11364	1.66427e-30	2.3151e-28	LHY	PREDICTED: protein LHY-like isoform X1 [Brassica rapa]	Organismal Systems	Environmental adaptation	ko04712//Circadian rhythm - plant	K12133	-	-	-
BraA05g000840.3C	0.596667	4.06333	2.76767	1.70413e-30	2.36091e-28	ABCB4	PREDICTED: ABC transporter B family member 4 [Brassica rapa]	Environmental Information Processing	Membrane transport	ko02010//ABC transporters	K05658	-	-	-
BraA10g022350.3C	44.47	18.7667	-1.24466	2.00412e-30	2.76528e-28	TT12	PREDICTED: protein DETOXIFICATION 25 [Brassica rapa]	-	-	-	-	-	-	-
BraA05g037680.3C	37.7667	13.08	-1.52975	2.3243e-30	3.19413e-28	At3g08590	PREDICTED: probable 2,3-bisphosphoglycerate-independent phosphoglycerate mutase 2 [Brassica rapa]	Metabolism;Metabolism;Metabolism;Metabolism;Metabolism;Metabolism	Global and overview maps;Global and overview maps;Global and overview maps;Global and overview maps;Carbohydrate metabolism;Amino acid metabolism	ko01100//Metabolic pathways;ko01110//Biosynthesis of secondary metabolites;ko01200//Carbon metabolism;ko01230//Biosynthesis of amino acids;ko00010//Glycolysis / Gluconeogenesis;ko00260//Glycine, serine and threonine metabolism	K15633;K15633;K15633;K15633;K15633;K15633	-	-	-
BraA01g001250.3C	53.9467	19.0567	-1.50124	2.47898e-30	3.39302e-28	GRF2	PREDICTED: growth-regulating factor 2 [Brassica rapa]	-	-	-	-	-	-	-
BraA01g027130.3C	27.98	6.46667	-2.1133	3.13246e-30	4.2703e-28	MED37E	PREDICTED: probable mediator of RNA polymerase II transcription subunit 37e [Brassica rapa]	Genetic Information Processing;Genetic Information Processing;Cellular Processes	Folding, sorting and degradation;Transcription;Transport and catabolism	ko04141//Protein processing in endoplasmic reticulum;ko03040//Spliceosome;ko04144//Endocytosis	K03283;K03283;K03283	-	-	-
BraA03g062560.3C	53.2967	15.2733	-1.80303	3.3135e-30	4.4991e-28	TPS21	PREDICTED: alpha-humulene/(-)-(E)-beta-caryophyllene synthase-like isoform X1 [Brassica rapa]	Metabolism;Metabolism;Metabolism	Global and overview maps;Global and overview maps;Metabolism of terpenoids and polyketides	ko01100//Metabolic pathways;ko01110//Biosynthesis of secondary metabolites;ko00909//Sesquiterpenoid and triterpenoid biosynthesis	K14184;K14184;K14184	GO:0009536//plastid	GO:0009975//cyclase activity	GO:0006714//sesquiterpenoid metabolic process;GO:0046246//terpene biosynthetic process;GO:0051707//response to other organism
BraA06g044580.3C	58.65	19.25	-1.60727	5.42772e-30	7.34057e-28	FBA2	BnaA06g37230D [Brassica napus]	Metabolism;Metabolism;Metabolism;Metabolism;Metabolism;Metabolism;Metabolism;Metabolism	Global and overview maps;Global and overview maps;Global and overview maps;Global and overview maps;Carbohydrate metabolism;Energy metabolism;Carbohydrate metabolism;Carbohydrate metabolism	ko01100//Metabolic pathways;ko01110//Biosynthesis of secondary metabolites;ko01200//Carbon metabolism;ko01230//Biosynthesis of amino acids;ko00010//Glycolysis / Gluconeogenesis;ko00710//Carbon fixation in photosynthetic organisms;ko00051//Fructose and mannose metabolism;ko00030//Pentose phosphate pathway	K01623;K01623;K01623;K01623;K01623;K01623;K01623;K01623	GO:0005576//extracellular region;GO:0009526//plastid envelope;GO:0009532//plastid stroma;GO:0044434//chloroplast part	-	GO:0000097//sulfur amino acid biosynthetic process;GO:0001101//response to acid chemical;GO:0005982//starch metabolic process;GO:0006090//pyruvate metabolic process;GO:0006355//regulation of transcription, DNA-templated;GO:0006544//glycine metabolic process;GO:0006633//fatty acid biosynthetic process;GO:0006739//NADP metabolic process;GO:0006779//porphyrin-containing compound biosynthetic process…
BraA02g019450.3C	6.53	29.6467	2.18272	6.03931e-30	8.1354e-28	HIR2	PREDICTED: hypersensitive-induced response protein 2-like [Brassica rapa]	-	-	-	-	GO:0005911//cell-cell junction;GO:0009536//plastid;GO:0031090//organelle membrane	GO:0019901//protein kinase binding	-
BraA09g050970.3C	36.2667	9.17	-1.98365	9.82948e-30	1.31889e-27	PIP1.1	BnaA09g39170D [Brassica napus]	-	-	-	-	GO:0005911//cell-cell junction;GO:0009526//plastid envelope;GO:0016020//membrane	GO:0005372//water transmembrane transporter activity	GO:0006090//pyruvate metabolic process;GO:0006970//response to osmotic stress;GO:0006996//organelle organization;GO:0009746//response to hexose;GO:0010038//response to metal ion;GO:0042044//fluid transport;GO:0070838//divalent metal ion transport
BraA09g034270.3C	65.37	183.753	1.49107	1.00432e-29	1.34228e-27	At4g20830	PREDICTED: reticuline oxidase-like protein [Brassica rapa]	-	-	-	-	-	GO:0000166//nucleotide binding;GO:0016616//oxidoreductase activity, acting on the CH-OH group of donors, NAD or NADP as acceptor	GO:0044710//single-organism metabolic process
BraA08g021810.3C	30.3533	8.19667	-1.88875	1.13583e-29	1.51212e-27	CAD7	BnaA08g15920D [Brassica napus]	Metabolism;Metabolism;Metabolism	Global and overview maps;Global and overview maps;Biosynthesis of other secondary metabolites	ko01100//Metabolic pathways;ko01110//Biosynthesis of secondary metabolites;ko00940//Phenylpropanoid biosynthesis	K00083;K00083;K00083	-	GO:0016616//oxidoreductase activity, acting on the CH-OH group of donors, NAD or NADP as acceptor;GO:0046914//transition metal ion binding	GO:0009699//phenylpropanoid biosynthetic process;GO:0051707//response to other organism
BraA05g036610.3C	18.6167	1.93	-3.26992	1.42853e-29	1.89439e-27	-	BnaAnng16550D [Brassica napus]	-	-	-	-	-	-	-
BraA03g058730.3C	301.433	133.68	-1.17306	1.82152e-29	2.39688e-27	KCS16	PREDICTED: 3-ketoacyl-CoA synthase 16-like [Brassica rapa]	Metabolism;Metabolism;Organismal Systems;Metabolism	Global and overview maps;Global and overview maps;Environmental adaptation;Lipid metabolism	ko01100//Metabolic pathways;ko01110//Biosynthesis of secondary metabolites;ko04626//Plant-pathogen interaction;ko00062//Fatty acid elongation	K15397;K15397;K15397;K15397	GO:0031224//intrinsic component of membrane	GO:0016746//transferase activity, transferring acyl groups	GO:0006633//fatty acid biosynthetic process;GO:0009314//response to radiation
BraA05g039650.3C	36.98	11.2467	-1.71725	1.88193e-29	2.46337e-27	PME41	PREDICTED: pectinesterase-like [Brassica rapa]	Metabolism;Metabolism	Global and overview maps;Carbohydrate metabolism	ko01100//Metabolic pathways;ko00040//Pentose and glucuronate interconversions	K01051;K01051	-	-	-
BraA09g009530.3C	73.34	26.0367	-1.49406	1.88651e-29	2.46337e-27	PSBO1	PREDICTED: oxygen-evolving enhancer protein 1-1, chloroplastic [Brassica rapa]	Metabolism;Metabolism	Global and overview maps;Energy metabolism	ko01100//Metabolic pathways;ko00195//Photosynthesis	K02716;K02716	GO:0005576//extracellular region;GO:0009521//photosystem;GO:0009532//plastid stroma;GO:0019867//outer membrane;GO:0031224//intrinsic component of membrane;GO:0031978//plastid thylakoid lumen;GO:0042651//thylakoid membrane;GO:0044434//chloroplast part	GO:0008187//poly-pyrimidine tract binding;GO:0016491//oxidoreductase activity;GO:0046872//metal ion binding	GO:0000097//sulfur amino acid biosynthetic process;GO:0006355//regulation of transcription, DNA-templated;GO:0006605//protein targeting;GO:0006873//cellular ion homeostasis;GO:0009617//response to bacterium;GO:0009620//response to fungus;GO:0009644//response to high light intensity;GO:0009658//chloroplast organization;GO:0009668//plastid membrane organization;GO:0009696//salicylic acid metabolic …
BraA01g036030.3C	60.01	20.84	-1.52585	1.89443e-29	2.46427e-27	TIP2-1	BnaA01g28120D [Brassica napus]	-	-	-	-	GO:0000322//storage vacuole;GO:0000325//plant-type vacuole;GO:0005618//cell wall;GO:0005774//vacuolar membrane;GO:0005911//cell-cell junction;GO:0009526//plastid envelope	GO:0005275//amine transmembrane transporter activity;GO:0005372//water transmembrane transporter activity;GO:0015077//monovalent inorganic cation transmembrane transporter activity;GO:0042887//amide transmembrane transporter activity	GO:0006873//cellular ion homeostasis;GO:0006970//response to osmotic stress;GO:0006996//organelle organization;GO:0015696//ammonium transport;GO:0019755//one-carbon compound transport;GO:0042044//fluid transport;GO:0070838//divalent metal ion transport
BraA03g039350.3C	9.48	2.41333	-1.97386	2.4331e-29	3.15294e-27	At5g16420	BnaA03g35730D [Brassica napus]	-	-	-	-	-	-	-
BraA10g022220.3C	9.62333	34.47	1.84073	2.44878e-29	3.16125e-27	CCX1	PREDICTED: cation/calcium exchanger 1 [Brassica rapa]	-	-	-	-	GO:0031090//organelle membrane;GO:0031224//intrinsic component of membrane	GO:0015298//solute:cation antiporter activity	GO:0006814//sodium ion transport;GO:0007568//aging;GO:0009072//aromatic amino acid family metabolic process
BraA07g042720.3C	4.24333	19.71	2.21566	2.54267e-29	3.27007e-27	CCR2	PREDICTED: cinnamoyl-CoA reductase 2 [Brassica rapa]	Metabolism;Metabolism;Metabolism	Global and overview maps;Global and overview maps;Biosynthesis of other secondary metabolites	ko01100//Metabolic pathways;ko01110//Biosynthesis of secondary metabolites;ko00940//Phenylpropanoid biosynthesis	K09753;K09753;K09753	-	GO:0016301//kinase activity;GO:0016620//oxidoreductase activity, acting on the aldehyde or oxo group of donors, NAD or NADP as acceptor;GO:0046983//protein dimerization activity;GO:0048037//cofactor binding	GO:0006950//response to stress;GO:0007623//circadian rhythm;GO:0009620//response to fungus;GO:0009699//phenylpropanoid biosynthetic process;GO:0010243//response to organonitrogen compound;GO:0016129//phytosteroid biosynthetic process
BraA06g010240.3C	16.1267	2.89333	-2.47864	2.57029e-29	3.29317e-27	FUT8	PREDICTED: probable fucosyltransferase 8 [Brassica rapa]	-	-	-	-	GO:0000139//Golgi membrane;GO:0031224//intrinsic component of membrane	GO:0031127//alpha-(1,2)-fucosyltransferase activity	GO:0006464//cellular protein modification process;GO:0044085//cellular component biogenesis;GO:0045229//external encapsulating structure organization
BraA07g016590.3C	84.1567	34.3833	-1.29137	2.79869e-29	3.57237e-27	-	BnaC06g26350D [Brassica napus]	-	-	-	-	-	-	-
BraA07g026180.3C	1.52	10.5467	2.79464	3.34704e-29	4.25636e-27	-	PREDICTED: phosphoglycerate kinase, cytosolic-like [Brassica rapa]	Metabolism;Metabolism;Metabolism;Metabolism;Metabolism;Metabolism	Global and overview maps;Global and overview maps;Global and overview maps;Global and overview maps;Carbohydrate metabolism;Energy metabolism	ko01100//Metabolic pathways;ko01110//Biosynthesis of secondary metabolites;ko01200//Carbon metabolism;ko01230//Biosynthesis of amino acids;ko00010//Glycolysis / Gluconeogenesis;ko00710//Carbon fixation in photosynthetic organisms	K00927;K00927;K00927;K00927;K00927;K00927	-	-	-
BraA09g006700.3C	5.10333	13.4233	1.39523	5.23897e-29	6.63752e-27	TGH	PREDICTED: G patch domain-containing protein TGH-like isoform X1 [Brassica rapa]	-	-	-	-	-	-	-
BraA09g003150.3C	8.66	32.3733	1.90237	5.64318e-29	7.09687e-27	PHB4	PREDICTED: prohibitin-4, mitochondrial [Brassica rapa]	-	-	-	-	GO:0005618//cell wall;GO:0009536//plastid;GO:0031224//intrinsic component of membrane;GO:0043232//intracellular non-membrane-bounded organelle;GO:0044455//mitochondrial membrane part	-	GO:0000302//response to reactive oxygen species;GO:0006605//protein targeting;GO:0006970//response to osmotic stress;GO:0006996//organelle organization;GO:0009451//RNA modification;GO:0009725//response to hormone;GO:0033554//cellular response to stress;GO:0040007//growth;GO:0044763//single-organism cellular process;GO:0048528//post-embryonic root development
BraA01g018050.3C	8.76333	41.9533	2.25923	6.67922e-29	8.36892e-27	BBX32	PREDICTED: zinc finger protein HD1 [Brassica rapa]	-	-	-	-	-	-	-
BraA08g022720.3C	66.3733	27.2333	-1.28523	6.933e-29	8.65508e-27	FBA2	PREDICTED: probable fructose-bisphosphate aldolase 2, chloroplastic [Brassica oleracea var. oleracea] [Brassica oleracea]	Metabolism;Metabolism;Metabolism;Metabolism;Metabolism;Metabolism;Metabolism;Metabolism	Global and overview maps;Global and overview maps;Global and overview maps;Global and overview maps;Carbohydrate metabolism;Energy metabolism;Carbohydrate metabolism;Carbohydrate metabolism	ko01100//Metabolic pathways;ko01110//Biosynthesis of secondary metabolites;ko01200//Carbon metabolism;ko01230//Biosynthesis of amino acids;ko00010//Glycolysis / Gluconeogenesis;ko00710//Carbon fixation in photosynthetic organisms;ko00051//Fructose and mannose metabolism;ko00030//Pentose phosphate pathway	K01623;K01623;K01623;K01623;K01623;K01623;K01623;K01623	GO:0005576//extracellular region;GO:0009526//plastid envelope;GO:0009532//plastid stroma;GO:0044434//chloroplast part	-	GO:0000097//sulfur amino acid biosynthetic process;GO:0001101//response to acid chemical;GO:0005982//starch metabolic process;GO:0006090//pyruvate metabolic process;GO:0006355//regulation of transcription, DNA-templated;GO:0006544//glycine metabolic process;GO:0006633//fatty acid biosynthetic process;GO:0006739//NADP metabolic process;GO:0006779//porphyrin-containing compound biosynthetic process…
BraA01g031260.3C	3.51	14.1533	2.0116	7.07643e-29	8.80189e-27	ACA12	BnaA01g24360D [Brassica napus]	-	-	-	-	-	-	-
BraA03g015110.3C	5.93667	0.87	-2.77057	7.3189e-29	9.07037e-27	PP2A14	PREDICTED: F-box protein PP2-A14 [Brassica rapa]	-	-	-	-	GO:0043231//intracellular membrane-bounded organelle	GO:0005488//binding	GO:0032446//protein modification by small protein conjugation
BraA06g006450.3C	206.97	98.5967	-1.06981	7.975e-29	9.84768e-27	PHYA	PREDICTED: phytochrome A [Brassica rapa]	Organismal Systems	Environmental adaptation	ko04712//Circadian rhythm - plant	K12120	-	-	-
MSTRG.5192	44.57	125.977	1.49901	8.69226e-29	1.06946e-26	ERD14	dehydrin ERD14 [Brassica rapa]	-	-	-	-	GO:0005911//cell-cell junction;GO:0009536//plastid;GO:0016020//membrane	GO:0008092//cytoskeletal protein binding;GO:0046872//metal ion binding	GO:0006970//response to osmotic stress;GO:0009408//response to heat;GO:0009409//response to cold;GO:0009414//response to water deprivation;GO:0009845//seed germination
BraA05g000900.3C	2.91667	17.5867	2.59209	8.99122e-29	1.10227e-26	CYP734A1	PREDICTED: cytochrome P450 709B2 [Brassica rapa]	Metabolism	Metabolism of terpenoids and polyketides	ko00905//Brassinosteroid biosynthesis	K15639	-	-	-
BraA09g036790.3C	0.116667	2.96	4.66513	1.22435e-28	1.49559e-26	ABCB13	PREDICTED: ABC transporter B family member 13 isoform X1 [Brassica rapa]	Environmental Information Processing	Membrane transport	ko02010//ABC transporters	K05658	GO:0031224//intrinsic component of membrane	GO:0015405//P-P-bond-hydrolysis-driven transmembrane transporter activity;GO:0017111//nucleoside-triphosphatase activity;GO:0032550//purine ribonucleoside binding	GO:0009409//response to cold;GO:0043479//pigment accumulation in tissues in response to UV light;GO:0044763//single-organism cellular process;GO:0048437//floral organ development;GO:0051234//establishment of localization
BraA01g010230.3C	19.5933	72.5267	1.88815	1.31055e-28	1.59518e-26	CIPK12	PREDICTED: CBL-interacting serine/threonine-protein kinase 12 [Brassica rapa]	-	-	-	-	GO:0016020//membrane	GO:0016772//transferase activity, transferring phosphorus-containing groups;GO:0032550//purine ribonucleoside binding	GO:0006464//cellular protein modification process;GO:0019932//second-messenger-mediated signaling
BraA03g049560.3C	0.11	3.36667	4.93575	1.35744e-28	1.64637e-26	-	PREDICTED: copia protein [Brassica oleracea var. oleracea] [Brassica oleracea]	-	-	-	-	-	-	-
BraA03g011390.3C	47.4667	10.2867	-2.20614	1.39753e-28	1.68898e-26	LTP3	PREDICTED: non-specific lipid-transfer protein 3 [Brassica rapa]	-	-	-	-	GO:0005576//extracellular region;GO:0030312//external encapsulating structure	GO:0005488//binding	GO:0001101//response to acid chemical;GO:0006972//hyperosmotic response;GO:0044765//single-organism transport
BraA08g010390.3C	113.997	36.77	-1.63239	1.82578e-28	2.19875e-26	PER7	PREDICTED: peroxidase 7 [Brassica rapa]	Metabolism;Metabolism;Metabolism	Global and overview maps;Global and overview maps;Biosynthesis of other secondary metabolites	ko01100//Metabolic pathways;ko01110//Biosynthesis of secondary metabolites;ko00940//Phenylpropanoid biosynthesis	K00430;K00430;K00430	-	-	-
BraA10g020350.3C	3.69333	18.3667	2.31409	1.96334e-28	2.35608e-26	BCB	PREDICTED: umecyanin [Brassica rapa]	-	-	-	-	GO:0031225//anchored component of membrane;GO:0043231//intracellular membrane-bounded organelle	GO:0046914//transition metal ion binding	GO:0001101//response to acid chemical;GO:0006950//response to stress;GO:0009620//response to fungus;GO:0009642//response to light intensity;GO:0009694//jasmonic acid metabolic process;GO:0030001//metal ion transport
BraA08g031180.3C	77.4633	31.14	-1.31474	2.09543e-28	2.50577e-26	NPF6.3	PREDICTED: protein NRT1/ PTR FAMILY 6.3 [Brassica rapa]	-	-	-	-	-	-	-
BraA04g027130.3C	5.00667	18.6533	1.89751	2.18055e-28	2.59843e-26	AMT2	PREDICTED: ammonium transporter 2-like [Brassica rapa]	-	-	-	-	GO:0005911//cell-cell junction;GO:0031224//intrinsic component of membrane;GO:0044424//intracellular part	GO:0015077//monovalent inorganic cation transmembrane transporter activity;GO:0015291//secondary active transmembrane transporter activity	GO:0006605//protein targeting;GO:0006865//amino acid transport;GO:0009267//cellular response to starvation;GO:0009617//response to bacterium;GO:0009620//response to fungus;GO:0009696//salicylic acid metabolic process;GO:0009746//response to hexose;GO:0009755//hormone-mediated signaling pathway;GO:0009814//defense response, incompatible interaction;GO:0009863//salicylic acid mediated signaling pat…
BraA02g026690.3C	97.88	40.04	-1.28957	2.32353e-28	2.75917e-26	UGT72B1	PREDICTED: UDP-glycosyltransferase 72B1-like [Brassica rapa]	-	-	-	-	-	GO:0035251//UDP-glucosyltransferase activity	GO:0006605//protein targeting;GO:0006805//xenobiotic metabolic process;GO:0006970//response to osmotic stress;GO:0009699//phenylpropanoid biosynthetic process;GO:0009812//flavonoid metabolic process;GO:0009891//positive regulation of biosynthetic process;GO:0043067//regulation of programmed cell death
BraA06g017260.3C	5.50667	20.41	1.89002	2.37435e-28	2.80972e-26	PBC1	BnaA06g15460D [Brassica napus]	Genetic Information Processing	Folding, sorting and degradation	ko03050//Proteasome	K02735	GO:0031090//organelle membrane;GO:0043231//intracellular membrane-bounded organelle;GO:0043234//protein complex;GO:0044444//cytoplasmic part	GO:0008233//peptidase activity	GO:0006006//glucose metabolic process;GO:0006090//pyruvate metabolic process;GO:0006511//ubiquitin-dependent protein catabolic process;GO:0006970//response to osmotic stress;GO:0009062//fatty acid catabolic process;GO:0009404//toxin metabolic process;GO:0010038//response to metal ion;GO:0035966//response to topologically incorrect protein;GO:0043248//proteasome assembly
BraA09g042870.3C	104.45	27.5167	-1.92443	2.45507e-28	2.8952e-26	LTP5	PREDICTED: non-specific lipid-transfer protein 5 [Brassica rapa]	-	-	-	-	GO:0005911//cell-cell junction;GO:0030312//external encapsulating structure	GO:0005488//binding	GO:0006631//fatty acid metabolic process;GO:0007275//multicellular organism development;GO:0044765//single-organism transport
BraA03g010140.3C	75.0167	24.1033	-1.63798	2.47403e-28	2.9075e-26	At5g22090	PREDICTED: protein FAF-like, chloroplastic [Brassica rapa]	-	-	-	-	-	-	-
BraA02g041640.3C	3.17667	15.5367	2.29009	3.14812e-28	3.68698e-26	-	BnaA09g04540D [Brassica napus]	-	-	-	-	-	-	-
BraA07g038660.3C	13.61	51.2567	1.91307	3.16026e-28	3.68852e-26	TIFY10B	PREDICTED: protein TIFY 10B [Brassica rapa]	Environmental Information Processing	Signal transduction	ko04075//Plant hormone signal transduction	K13464	GO:0043231//intracellular membrane-bounded organelle	GO:0005488//binding	GO:0001101//response to acid chemical;GO:0006605//protein targeting;GO:0006972//hyperosmotic response;GO:0009694//jasmonic acid metabolic process;GO:0009755//hormone-mediated signaling pathway;GO:0010467//gene expression;GO:0034645//cellular macromolecule biosynthetic process;GO:0043067//regulation of programmed cell death;GO:0051707//response to other organism
BraA05g035330.3C	4.50667	20.4033	2.17867	3.23961e-28	3.76823e-26	ARF32	PREDICTED: B3 domain-containing protein At3g11580 [Brassica rapa]	-	-	-	-	-	-	-
BraA05g032140.3C	61.6333	21.9833	-1.4873	3.40763e-28	3.95018e-26	PPC3	PREDICTED: phosphoenolpyruvate carboxylase 3-like [Brassica napus]	Metabolism;Metabolism;Metabolism;Metabolism	Global and overview maps;Global and overview maps;Carbohydrate metabolism;Energy metabolism	ko01100//Metabolic pathways;ko01200//Carbon metabolism;ko00620//Pyruvate metabolism;ko00710//Carbon fixation in photosynthetic organisms	K01595;K01595;K01595;K01595	GO:0044444//cytoplasmic part	GO:0004611//phosphoenolpyruvate carboxykinase activity	GO:0000041//transition metal ion transport;GO:0001101//response to acid chemical;GO:0006101//citrate metabolic process;GO:0009267//cellular response to starvation;GO:0015698//inorganic anion transport
BraA10g021360.3C	11.66	2.4	-2.28046	3.99156e-28	4.6114e-26	At5g18840	PREDICTED: sugar transporter ERD6-like 16 [Brassica rapa]	-	-	-	-	GO:0031224//intrinsic component of membrane	GO:0022891//substrate-specific transmembrane transporter activity	GO:0006812//cation transport;GO:0044763//single-organism cellular process
BraA04g001140.3C	29.47	5.73	-2.36264	6.27264e-28	7.22222e-26	-	PREDICTED: chlorophyll a-b binding protein, chloroplastic-like [Brassica napus]	Metabolism	Energy metabolism	ko00196//Photosynthesis - antenna proteins	K08908	-	-	-
BraA09g028700.3C	83.0167	34.8133	-1.25376	6.8194e-28	7.82532e-26	LRX4	leucine-rich repeat family protein [Arabidopsis lyrata subsp. lyrata] [Arabidopsis lyrata]	-	-	-	-	-	-	-
BraA03g044290.3C	6.32333	0.813333	-2.95877	7.6772e-28	8.78009e-26	At5g61290	PREDICTED: flavin-containing monooxygenase FMO GS-OX-like 8 [Brassica napus]	-	-	-	-	GO:0043231//intracellular membrane-bounded organelle	GO:0000166//nucleotide binding	GO:0042743//hydrogen peroxide metabolic process;GO:0046474//glycerophospholipid biosynthetic process
BraA10g029580.3C	21.4933	7.61667	-1.49666	8.17762e-28	9.32112e-26	At5g06940	PREDICTED: probably inactive leucine-rich repeat receptor-like protein kinase At5g06940 [Brassica rapa]	-	-	-	-	-	GO:0016772//transferase activity, transferring phosphorus-containing groups	-
BraA07g010350.3C	9.24	1.09	-3.08356	8.41856e-28	9.56377e-26	-	PREDICTED: flavin-dependent oxidoreductase FOX2-like [Brassica rapa]	-	-	-	-	-	GO:0000166//nucleotide binding;GO:0016616//oxidoreductase activity, acting on the CH-OH group of donors, NAD or NADP as acceptor	GO:0044710//single-organism metabolic process
BraA10g029560.3C	4.14333	15.17	1.87236	8.67014e-28	9.81685e-26	PGIP1	BnaA10g24050D [Brassica napus]	-	-	-	-	-	-	-
BraA03g026800.3C	7.68667	57.68	2.90764	8.85278e-28	9.99045e-26	AGP10	PREDICTED: classical arabinogalactan protein 10 [Brassica rapa]	-	-	-	-	GO:0031224//intrinsic component of membrane	-	-
BraA05g012030.3C	5.41	42.4333	2.9715	1.50574e-27	1.69363e-25	p20	PREDICTED: uncharacterized N-acetyltransferase p20-like [Brassica napus]	-	-	-	-	-	GO:0016407//acetyltransferase activity	GO:0001101//response to acid chemical
BraA04g022120.3C	0.3	31.5633	6.71714	1.67096e-27	1.87329e-25	GRP3S	PREDICTED: glycine-rich protein 3 short isoform-like [Brassica rapa]	-	-	-	-	-	GO:0005488//binding	GO:0000097//sulfur amino acid biosynthetic process;GO:0006568//tryptophan metabolic process;GO:0006970//response to osmotic stress;GO:0009414//response to water deprivation;GO:0009683//indoleacetic acid metabolic process;GO:0009725//response to hormone;GO:0009814//defense response, incompatible interaction;GO:0019758//glycosinolate biosynthetic process
BraA03g040540.3C	23.84	5.44333	-2.13082	1.72226e-27	1.92447e-25	HSFA6b	PREDICTED: heat stress transcription factor A-6b-like [Brassica rapa]	-	-	-	-	-	-	-
BraA09g016390.3C	3.07667	10.0433	1.7068	2.01809e-27	2.24767e-25	SD129	BnaCnng09940D [Brassica napus]	-	-	-	-	-	-	-
BraA10g030610.3C	45.91	155.02	1.75557	2.26806e-27	2.51785e-25	YLS8	PREDICTED: thioredoxin-like protein YLS8 [Brassica rapa]	Genetic Information Processing	Transcription	ko03040//Spliceosome	K12859	GO:0097525//spliceosomal snRNP complex	-	GO:0000280//nuclear division;GO:0006605//protein targeting;GO:0016192//vesicle-mediated transport;GO:0032989//cellular component morphogenesis;GO:0040007//growth;GO:0061024//membrane organization
BraA09g012950.3C	46.1867	15.9	-1.53845	2.56677e-27	2.8402e-25	SOT18	PREDICTED: cytosolic sulfotransferase 18-like [Brassica rapa]	-	-	-	-	-	-	-
BraA02g041960.3C	297.837	10.6067	-4.81148	2.65625e-27	2.92969e-25	VSP2	PREDICTED: vegetative storage protein 2 [Brassica rapa]	-	-	-	-	GO:0005840//ribosome;GO:0009536//plastid	GO:0005515//protein binding;GO:0016791//phosphatase activity	GO:0001101//response to acid chemical;GO:0006972//hyperosmotic response;GO:0009625//response to insect;GO:0010038//response to metal ion
BraA06g013650.3C	323.633	98.3267	-1.71871	2.95406e-27	3.24765e-25	-	PREDICTED: miraculin [Brassica rapa]	-	-	-	-	GO:0005576//extracellular region;GO:0030312//external encapsulating structure	GO:0016787//hydrolase activity;GO:0061135//endopeptidase regulator activity	GO:0000302//response to reactive oxygen species;GO:0001101//response to acid chemical;GO:0009642//response to light intensity;GO:0015698//inorganic anion transport;GO:0033554//cellular response to stress;GO:0044267//cellular protein metabolic process
BraA02g007290.3C	15.3533	50.9667	1.731	3.56055e-27	3.90183e-25	CCX1	PREDICTED: cation/calcium exchanger 1 [Brassica rapa]	-	-	-	-	GO:0031090//organelle membrane;GO:0031224//intrinsic component of membrane	GO:0015298//solute:cation antiporter activity	GO:0006814//sodium ion transport;GO:0007568//aging;GO:0009072//aromatic amino acid family metabolic process
BraA07g010380.3C	128.513	48.0367	-1.41971	3.5772e-27	3.90752e-25	At4g20830	PREDICTED: flavin-dependent oxidoreductase FOX2-like [Brassica rapa]	-	-	-	-	-	GO:0000166//nucleotide binding	GO:0044710//single-organism metabolic process
BraA05g002320.3C	3.34333	18.42	2.46191	3.88806e-27	4.23351e-25	EOGT	PREDICTED: EGF domain-specific O-linked N-acetylglucosamine transferase [Brassica rapa]	-	-	-	-	-	GO:0016740//transferase activity	GO:0010243//response to organonitrogen compound
BraA10g023870.3C	120.663	353.617	1.5512	3.95519e-27	4.2929e-25	RGP2	PREDICTED: UDP-arabinopyranose mutase 2-like [Brassica napus]	Metabolism	Carbohydrate metabolism	ko00520//Amino sugar and nucleotide sugar metabolism	K13379	GO:0005840//ribosome;GO:0030312//external encapsulating structure	GO:0016866//intramolecular transferase activity	GO:0006970//response to osmotic stress;GO:0009225//nucleotide-sugar metabolic process;GO:0010038//response to metal ion;GO:0030243//cellulose metabolic process;GO:0045229//external encapsulating structure organization
BraA02g028140.3C	4.92333	16.3533	1.73188	4.07115e-27	4.40472e-25	-	BnaCnng23820D [Brassica napus]	-	-	-	-	-	-	-
BraA03g047250.3C	52.6033	11.7967	-2.15677	4.67443e-27	5.04144e-25	-	PREDICTED: shematrin-like protein 2 [Brassica napus]	-	-	-	-	-	-	-
BraA03g044000.3C	6.82333	28.5	2.06241	5.19712e-27	5.58748e-25	RBG3	PREDICTED: glycine-rich RNA-binding protein 3, mitochondrial [Brassica rapa]	Genetic Information Processing	Transcription	ko03040//Spliceosome	K12741	-	-	-
BraA02g021190.3C	5.83	23.36	2.00247	5.74312e-27	6.15507e-25	TIF4A-3	BnaA02g16100D [Brassica napus]	Genetic Information Processing	Translation	ko03013//RNA transport	K03257	GO:0005618//cell wall;GO:0031090//organelle membrane;GO:0043231//intracellular membrane-bounded organelle;GO:0044444//cytoplasmic part	GO:0032550//purine ribonucleoside binding;GO:0042623//ATPase activity, coupled	GO:0006412//translation;GO:0009746//response to hexose;GO:0034285//response to disaccharide
BraA01g039790.3C	10.2233	2.21333	-2.20757	6.81739e-27	7.2835e-25	RLP12	PREDICTED: receptor-like protein 12 isoform X1 [Brassica rapa]	-	-	-	-	-	-	-
BraA06g006140.3C	86.7033	36.3867	-1.25268	8.42097e-27	8.9686e-25	NAS3	PREDICTED: nicotianamine synthase 3 [Brassica rapa]	-	-	-	-	-	GO:0016765//transferase activity, transferring alkyl or aryl (other than methyl) groups	GO:0000904//cell morphogenesis involved in differentiation;GO:0010232//vascular transport;GO:0018130//heterocycle biosynthetic process;GO:0048229//gametophyte development
BraA02g007200.3C	4.87667	22.3733	2.19781	8.47482e-27	8.99783e-25	SPAC644.07	PREDICTED: AAA-ATPase At5g17760-like [Brassica rapa]	-	-	-	-	-	-	-
BraA08g032440.3C	160.74	67.9433	-1.24233	8.57465e-27	9.07554e-25	nep1	PREDICTED: aspartyl protease AED3 [Brassica rapa]	-	-	-	-	GO:0005576//extracellular region;GO:0005618//cell wall	GO:0004175//endopeptidase activity	GO:0009814//defense response, incompatible interaction;GO:0019538//protein metabolic process
BraA06g006440.3C	120.81	50.4967	-1.25848	9.16127e-27	9.66641e-25	GLP4	BnaA06g05460D [Brassica napus]	-	-	-	-	GO:0005576//extracellular region;GO:0005911//cell-cell junction;GO:0030312//external encapsulating structure;GO:0043231//intracellular membrane-bounded organelle	GO:0046914//transition metal ion binding	GO:0001101//response to acid chemical;GO:0006498//N-terminal protein lipidation;GO:0006865//amino acid transport;GO:0009814//defense response, incompatible interaction;GO:0010496//intercellular transport;GO:0015698//inorganic anion transport;GO:0016482//cytoplasmic transport;GO:0033554//cellular response to stress;GO:0048364//root development
BraA07g015370.3C	12.5967	63.3167	2.32954	1.00605e-26	1.05824e-24	MIZ1	PREDICTED: protein MIZU-KUSSEI 1-like [Brassica rapa]	-	-	-	-	-	-	-
BraA03g019140.3C	18.04	4.38	-2.0422	1.05748e-26	1.10892e-24	UGT73C5	PREDICTED: UDP-glycosyltransferase 73C5 [Brassica rapa]	Metabolism	Metabolism of terpenoids and polyketides	ko00908//Zeatin biosynthesis	K13496	GO:0031224//intrinsic component of membrane	GO:0035251//UDP-glucosyltransferase activity	GO:0016128//phytosteroid metabolic process
BraA05g000750.3C	20.55	4.56667	-2.16993	1.52557e-26	1.59487e-24	SAMS2	PREDICTED: S-adenosylmethionine synthase 2 [Brassica rapa]	Metabolism;Metabolism;Metabolism;Metabolism	Global and overview maps;Global and overview maps;Global and overview maps;Amino acid metabolism	ko01100//Metabolic pathways;ko01110//Biosynthesis of secondary metabolites;ko01230//Biosynthesis of amino acids;ko00270//Cysteine and methionine metabolism	K00789;K00789;K00789;K00789	-	-	-
BraA04g011230.3C	6.37333	1.13667	-2.48724	1.60154e-26	1.66917e-24	POX2	PREDICTED: proline dehydrogenase 2, mitochondrial [Brassica rapa]	Metabolism;Metabolism;Metabolism	Global and overview maps;Global and overview maps;Amino acid metabolism	ko01100//Metabolic pathways;ko01110//Biosynthesis of secondary metabolites;ko00330//Arginine and proline metabolism	K00318;K00318;K00318	GO:0043231//intracellular membrane-bounded organelle	GO:0016645//oxidoreductase activity, acting on the CH-NH group of donors	GO:0001101//response to acid chemical;GO:0006536//glutamate metabolic process;GO:0006560//proline metabolic process;GO:0006605//protein targeting;GO:0006950//response to stress;GO:0009404//toxin metabolic process;GO:0009694//jasmonic acid metabolic process;GO:0009755//hormone-mediated signaling pathway;GO:0014070//response to organic cyclic compound;GO:0043067//regulation of programmed cell death…
BraA03g033660.3C	14.1133	0.776667	-4.18362	1.81203e-26	1.88279e-24	-	PREDICTED: trihelix transcription factor GT-3a-like [Brassica rapa]	-	-	-	-	-	-	-
BraA03g000050.3C	114.53	285.737	1.31896	2.09774e-26	2.17304e-24	PDX13	PREDICTED: pyridoxal 5'-phosphate synthase subunit PDX1.3-like [Brassica napus]	Metabolism	Metabolism of cofactors and vitamins	ko00750//Vitamin B6 metabolism	K06215	GO:0016020//membrane;GO:0044444//cytoplasmic part	GO:0016843//amine-lyase activity;GO:0046983//protein dimerization activity	GO:0005982//starch metabolic process;GO:0005984//disaccharide metabolic process;GO:0006739//NADP metabolic process;GO:0006778//porphyrin-containing compound metabolic process;GO:0006972//hyperosmotic response;GO:0008614//pyridoxine metabolic process;GO:0009108//coenzyme biosynthetic process;GO:0009411//response to UV;GO:0009893//positive regulation of metabolic process;GO:0010033//response to org…
BraA03g024150.3C	29.9633	6.57667	-2.18777	2.27203e-26	2.34646e-24	JAR1	PREDICTED: jasmonic acid-amido synthetase JAR1 [Brassica rapa]	Environmental Information Processing	Signal transduction	ko04075//Plant hormone signal transduction	K14506	-	-	-
BraA03g020070.3C	11.1767	2.18333	-2.35589	2.5066e-26	2.58089e-24	PER22	PREDICTED: peroxidase 22-like [Brassica rapa]	Metabolism;Metabolism;Metabolism	Global and overview maps;Global and overview maps;Biosynthesis of other secondary metabolites	ko01100//Metabolic pathways;ko01110//Biosynthesis of secondary metabolites;ko00940//Phenylpropanoid biosynthesis	K00430;K00430;K00430	GO:0005618//cell wall;GO:0043231//intracellular membrane-bounded organelle	GO:0016209//antioxidant activity;GO:0043169//cation binding;GO:0046906//tetrapyrrole binding	GO:0006970//response to osmotic stress;GO:0010038//response to metal ion;GO:0042743//hydrogen peroxide metabolic process;GO:0044710//single-organism metabolic process
BraA06g013880.3C	28.0433	115.29	2.03954	2.60938e-26	2.67863e-24	CML27	PREDICTED: probable calcium-binding protein CML27 [Brassica rapa]	Organismal Systems	Environmental adaptation	ko04626//Plant-pathogen interaction	K13448	GO:0016020//membrane;GO:0043231//intracellular membrane-bounded organelle	GO:0046872//metal ion binding	-
BraA07g019510.3C	17.68	0.363333	-5.60468	2.6588e-26	2.72116e-24	RBCS	PREDICTED: ribulose bisphosphate carboxylase small chain F1, chloroplastic-like [Brassica rapa]	Metabolism;Metabolism;Metabolism;Metabolism	Global and overview maps;Global and overview maps;Carbohydrate metabolism;Energy metabolism	ko01100//Metabolic pathways;ko01200//Carbon metabolism;ko00630//Glyoxylate and dicarboxylate metabolism;ko00710//Carbon fixation in photosynthetic organisms	K01602;K01602;K01602;K01602	-	-	-
BraA02g019460.3C	0.316667	2.53667	3.0019	3.35184e-26	3.42018e-24	NPF2.13	PREDICTED: protein NRT1/ PTR FAMILY 2.13 [Brassica rapa]	-	-	-	-	-	-	-
BraA03g052020.3C	38.0333	86.86	1.19143	3.5181e-26	3.57911e-24	NBR1	PREDICTED: protein NBR1 homolog [Brassica rapa]	-	-	-	-	-	-	-
MSTRG.2937	4.19	26.6067	2.66677	3.99824e-26	4.05548e-24	--	ORF-c [Brassica rapa]	-	-	-	-	-	-	-
BraA01g006680.3C	17.82	50.03	1.4893	4.31006e-26	4.35879e-24	At4g31140	PREDICTED: glucan endo-1,3-beta-glucosidase 5 [Brassica rapa]	-	-	-	-	GO:0005618//cell wall;GO:0005911//cell-cell junction;GO:0031225//anchored component of membrane;GO:0043231//intracellular membrane-bounded organelle	GO:0008422//beta-glucosidase activity	GO:0006950//response to stress;GO:0044238//primary metabolic process
BraA10g002620.3C	19.6333	5.57333	-1.81669	4.47846e-26	4.5157e-24	SBT1.2	PREDICTED: subtilisin-like protease SBT1.2 [Brassica rapa]	-	-	-	-	GO:0005576//extracellular region;GO:0044459//plasma membrane part	GO:0004175//endopeptidase activity	GO:0008283//cell proliferation;GO:0009886//post-embryonic morphogenesis;GO:0019538//protein metabolic process
BraA01g003280.3C	40.2567	16.0633	-1.32546	5.72965e-26	5.76024e-24	CAT2	PREDICTED: catalase-2 [Brassica rapa]	Metabolism;Metabolism;Environmental Information Processing;Cellular Processes;Metabolism;Metabolism	Global and overview maps;Global and overview maps;Signal transduction;Transport and catabolism;Carbohydrate metabolism;Amino acid metabolism	ko01110//Biosynthesis of secondary metabolites;ko01200//Carbon metabolism;ko04016//MAPK signaling pathway - plant;ko04146//Peroxisome;ko00630//Glyoxylate and dicarboxylate metabolism;ko00380//Tryptophan metabolism	K03781;K03781;K03781;K03781;K03781;K03781	GO:0005774//vacuolar membrane;GO:0005777//peroxisome;GO:0005840//ribosome;GO:0009526//plastid envelope;GO:0031224//intrinsic component of membrane	GO:0004601//peroxidase activity;GO:0046914//transition metal ion binding;GO:0046943//carboxylic acid transmembrane transporter activity	GO:0006073//cellular glucan metabolic process;GO:0006625//protein targeting to peroxisome;GO:0009062//fatty acid catabolic process;GO:0009267//cellular response to starvation;GO:0009648//photoperiodism;GO:0016265//death;GO:0019725//cellular homeostasis;GO:0042743//hydrogen peroxide metabolic process
BraA07g004890.3C	9.85333	41.6833	2.08079	6.22052e-26	6.23534e-24	COR413PM1	PREDICTED: cold-regulated 413 plasma membrane protein 1 [Brassica rapa]	-	-	-	-	GO:0031224//intrinsic component of membrane;GO:0043231//intracellular membrane-bounded organelle	-	GO:0006970//response to osmotic stress;GO:0009409//response to cold;GO:0009414//response to water deprivation
BraA06g027870.3C	16.28	40.52	1.31553	6.24906e-26	6.24558e-24	pol5	PREDICTED: DNA polymerase V [Brassica rapa]	-	-	-	-	GO:0043231//intracellular membrane-bounded organelle;GO:0044444//cytoplasmic part	GO:0034061//DNA polymerase activity	GO:0009117//nucleotide metabolic process;GO:0034645//cellular macromolecule biosynthetic process
BraA03g002830.3C	84.5333	40.1833	-1.07292	6.82222e-26	6.79848e-24	ASPG2	PREDICTED: aspartyl protease AED3-like [Brassica rapa]	-	-	-	-	-	-	-
BraA03g048570.3C	7.71	22.0267	1.51445	8.59163e-26	8.53678e-24	NIP1-2	PREDICTED: aquaporin NIP1-2 [Brassica rapa]	-	-	-	-	GO:0016020//membrane	GO:0015103//inorganic anion transmembrane transporter activity	GO:0015698//inorganic anion transport;GO:0015833//peptide transport;GO:0042221//response to chemical;GO:0055085//transmembrane transport
BraA07g009120.3C	18.3967	7.25667	-1.34207	8.73999e-26	8.65894e-24	RCH2	PREDICTED: receptor-like protein kinase 2 [Brassica rapa]	-	-	-	-	-	GO:0004672//protein kinase activity;GO:0032550//purine ribonucleoside binding	GO:0006464//cellular protein modification process;GO:0007167//enzyme linked receptor protein signaling pathway;GO:0009617//response to bacterium;GO:0009886//post-embryonic morphogenesis;GO:0030001//metal ion transport;GO:0032412//regulation of ion transmembrane transporter activity;GO:0048437//floral organ development
BraA09g001460.3C	509.483	204.407	-1.31759	1.18116e-25	1.16681e-23	psaD1	BnaC09g00220D [Brassica napus]	Metabolism;Metabolism	Global and overview maps;Energy metabolism	ko01100//Metabolic pathways;ko00195//Photosynthesis	K02692;K02692	GO:0009526//plastid envelope;GO:0031976//plastid thylakoid;GO:0043234//protein complex;GO:0044434//chloroplast part	-	GO:0000097//sulfur amino acid biosynthetic process;GO:0006091//generation of precursor metabolites and energy;GO:0006873//cellular ion homeostasis;GO:0006996//organelle organization;GO:0016072//rRNA metabolic process;GO:0030001//metal ion transport;GO:0031399//regulation of protein modification process;GO:0043623//cellular protein complex assembly
BraA06g000690.3C	76.92	20.9467	-1.87664	1.21731e-25	1.19905e-23	DIR20	PREDICTED: dirigent protein 20-like [Brassica rapa]	-	-	-	-	GO:0005576//extracellular region	-	GO:0009699//phenylpropanoid biosynthetic process;GO:0009814//defense response, incompatible interaction;GO:0033554//cellular response to stress
MSTRG.20724	3.19333	14.8033	2.21279	1.29657e-25	1.27344e-23	At4g39580	F-box/kelch-repeat protein At4g39580 [Brassica rapa]	-	-	-	-	GO:0043231//intracellular membrane-bounded organelle	GO:0005488//binding	GO:0019941//modification-dependent protein catabolic process
BraA02g043710.3C	9.15333	36.05	1.97763	1.38923e-25	1.36053e-23	MYB306	PREDICTED: transcription factor MYB30-like [Brassica rapa]	Organismal Systems	Environmental adaptation	ko04626//Plant-pathogen interaction	K09422	-	-	-
BraA10g032960.3C	17.9333	52.1833	1.54095	1.53245e-25	1.49649e-23	TOP6A	PREDICTED: DNA topoisomerase 6 subunit A [Brassica rapa]	-	-	-	-	GO:0043231//intracellular membrane-bounded organelle;GO:0043232//intracellular non-membrane-bounded organelle;GO:0043234//protein complex	GO:0003676//nucleic acid binding;GO:0005515//protein binding;GO:0008094//DNA-dependent ATPase activity;GO:0032550//purine ribonucleoside binding	GO:0001708//cell fate specification;GO:0006259//DNA metabolic process
BraA09g062480.3C	83.0633	217.887	1.39129	2.23518e-25	2.1765e-23	-	PREDICTED: protein SRC2 homolog [Brassica rapa]	-	-	-	-	GO:0016020//membrane;GO:0043231//intracellular membrane-bounded organelle	GO:0005488//binding	GO:0006605//protein targeting;GO:0006865//amino acid transport;GO:0006950//response to stress;GO:0009605//response to external stimulus;GO:0009642//response to light intensity;GO:0010243//response to organonitrogen compound;GO:0015672//monovalent inorganic cation transport;GO:0015748//organophosphate ester transport;GO:0016482//cytoplasmic transport;GO:0043067//regulation of programmed cell death…
BraA03g046120.3C	18.2267	7.29667	-1.32074	2.29832e-25	2.23159e-23	ABCG42	PREDICTED: ABC transporter G family member 42-like [Brassica rapa]	-	-	-	-	-	-	-
BraA08g011210.3C	4.02333	14.6567	1.86509	2.35985e-25	2.28483e-23	At4g15430	PREDICTED: CSC1-like protein At4g15430 [Brassica rapa]	-	-	-	-	-	-	-
BraA10g017570.3C	13.8067	40.84	1.56462	2.92793e-25	2.82682e-23	EXO70A1	PREDICTED: exocyst complex component EXO70A1-like [Brassica rapa]	-	-	-	-	GO:0043231//intracellular membrane-bounded organelle;GO:0043234//protein complex;GO:0044444//cytoplasmic part	-	GO:0048278//vesicle docking
BraA08g035280.3C	67.73	172.55	1.34915	3.03404e-25	2.921e-23	-	PREDICTED: germination-specific cysteine protease 1-like [Brassica napus]	-	-	-	-	-	-	-
MSTRG.3700	93.22	40.7967	-1.19219	3.38082e-25	3.24568e-23	DTX28	protein DETOXIFICATION 28 [Brassica rapa]	-	-	-	-	GO:0031224//intrinsic component of membrane	GO:0015291//secondary active transmembrane transporter activity	GO:0007275//multicellular organism development;GO:0015893//drug transport;GO:0044763//single-organism cellular process
BraA07g015710.3C	27.6367	10.7567	-1.36135	4.63825e-25	4.44035e-23	4CLL4	PREDICTED: 4-coumarate--CoA ligase-like 4 [Brassica rapa]	Metabolism;Metabolism;Metabolism	Global and overview maps;Global and overview maps;Lipid metabolism	ko01100//Metabolic pathways;ko01110//Biosynthesis of secondary metabolites;ko00592//alpha-Linolenic acid metabolism	K10526;K10526;K10526	-	-	-
BraA10g020320.3C	86.1167	36.0167	-1.25763	4.89985e-25	4.67764e-23	RFS6	PREDICTED: probable galactinol--sucrose galactosyltransferase 6 isoform X1 [Brassica rapa]	Metabolism	Carbohydrate metabolism	ko00052//Galactose metabolism	K06617	-	-	-
BraA08g006690.3C	67.95	24.8867	-1.4491	5.15633e-25	4.90874e-23	-	BnaC04g21910D [Brassica napus]	-	-	-	-	-	-	-
BraA09g039260.3C	186.67	71.5533	-1.3834	5.7542e-25	5.46264e-23	UGT74B1	PREDICTED: UDP-glycosyltransferase 74B1 [Brassica rapa]	Metabolism;Metabolism;Metabolism;Metabolism	Global and overview maps;Global and overview maps;Amino acid metabolism;Biosynthesis of other secondary metabolites	ko01110//Biosynthesis of secondary metabolites;ko01210//2-Oxocarboxylic acid metabolism;ko00380//Tryptophan metabolism;ko00966//Glucosinolate biosynthesis	K11820;K11820;K11820;K11820	-	GO:0035251//UDP-glucosyltransferase activity	GO:0006568//tryptophan metabolic process;GO:0009617//response to bacterium;GO:0009683//indoleacetic acid metabolic process;GO:0019758//glycosinolate biosynthetic process;GO:0048588//developmental cell growth
BraA07g037460.3C	151.123	49.0767	-1.62262	6.09667e-25	5.76742e-23	RASI	PREDICTED: kunitz-type serine protease inhibitor DrTI-like [Brassica rapa]	-	-	-	-	-	-	-
BraA09g005890.3C	79.1533	203.26	1.3606	6.10909e-25	5.76742e-23	EBF2	PREDICTED: EIN3-binding F-box protein 2-like [Brassica rapa]	Environmental Information Processing;Environmental Information Processing	Signal transduction;Signal transduction	ko04075//Plant hormone signal transduction;ko04016//MAPK signaling pathway - plant	K14515;K14515	GO:0031461//cullin-RING ubiquitin ligase complex;GO:0043231//intracellular membrane-bounded organelle	GO:0005488//binding	GO:0010104//regulation of ethylene-activated signaling pathway;GO:0019941//modification-dependent protein catabolic process;GO:0032446//protein modification by small protein conjugation
BraA03g033770.3C	27.77	77.7067	1.48451	6.32424e-25	5.95405e-23	RPL4A	BnaA03g30580D [Brassica napus]	Genetic Information Processing	Translation	ko03010//Ribosome	K02930	-	-	-
BraA03g021170.3C	35.6233	113.897	1.67683	6.74074e-25	6.32868e-23	HSPRO2	PREDICTED: nematode resistance protein-like HSPRO2 [Brassica rapa]	-	-	-	-	GO:0043231//intracellular membrane-bounded organelle	GO:0005488//binding	GO:0001101//response to acid chemical;GO:0009642//response to light intensity;GO:0010243//response to organonitrogen compound;GO:0042742//defense response to bacterium
BraA02g012450.3C	23.69	6.43333	-1.88064	7.15503e-25	6.6992e-23	CIA2	PREDICTED: protein CHLOROPLAST IMPORT APPARATUS 2-like isoform X1 [Brassica rapa]	-	-	-	-	-	-	-
BraA06g019540.3C	32.6833	8.81	-1.89134	7.29368e-25	6.8103e-23	LHCA4	PREDICTED: chlorophyll a-b binding protein 4, chloroplastic [Brassica rapa]	Metabolism	Energy metabolism	ko00196//Photosynthesis - antenna proteins	K08910	GO:0009521//photosystem;GO:0031224//intrinsic component of membrane	GO:0043169//cation binding;GO:0046906//tetrapyrrole binding	GO:0006091//generation of precursor metabolites and energy;GO:0006464//cellular protein modification process
BraA03g030940.3C	274.773	729.987	1.40963	7.44824e-25	6.93561e-23	SAMDC3	PREDICTED: S-adenosylmethionine decarboxylase proenzyme 3 [Brassica rapa]	Metabolism;Metabolism;Metabolism	Global and overview maps;Amino acid metabolism;Amino acid metabolism	ko01100//Metabolic pathways;ko00270//Cysteine and methionine metabolism;ko00330//Arginine and proline metabolism	K01611;K01611;K01611	-	GO:0005488//binding;GO:0016831//carboxy-lyase activity	GO:0006575//cellular modified amino acid metabolic process;GO:0006596//polyamine biosynthetic process;GO:0006605//protein targeting;GO:0006950//response to stress;GO:0009699//phenylpropanoid biosynthetic process;GO:0010629//negative regulation of gene expression;GO:0016032//viral process;GO:0044272//sulfur compound biosynthetic process;GO:0048856//anatomical structure development;GO:0061024//memb…
BraA08g021750.3C	59.11	151.4	1.35689	7.79964e-25	7.24304e-23	HSP70-9	BnaA08g15870D [Brassica napus]	Genetic Information Processing	Folding, sorting and degradation	ko03018//RNA degradation	K04043	-	-	-
BraA02g016400.3C	44.4367	102.237	1.20209	9.66087e-25	8.94707e-23	VTE4	BnaA02g11840D [Brassica napus]	Metabolism;Metabolism;Metabolism	Global and overview maps;Global and overview maps;Metabolism of cofactors and vitamins	ko01100//Metabolic pathways;ko01110//Biosynthesis of secondary metabolites;ko00130//Ubiquinone and other terpenoid-quinone biosynthesis	K05928;K05928;K05928	-	-	-
BraA02g026540.3C	26.1433	9.08333	-1.52515	1.00348e-24	9.26821e-23	QKY	PREDICTED: protein QUIRKY-like [Brassica napus]	-	-	-	-	-	-	-
BraA05g015830.3C	15.0167	41.5833	1.46944	1.02409e-24	9.43296e-23	PAC1	PREDICTED: proteasome subunit alpha type-4-A [Camelina sativa]	Genetic Information Processing	Folding, sorting and degradation	ko03050//Proteasome	K02728	GO:0043234//protein complex;GO:0044424//intracellular part	GO:0004175//endopeptidase activity	GO:0051603//proteolysis involved in cellular protein catabolic process
BraA05g029460.3C	26.8167	10.3067	-1.37955	1.22077e-24	1.12143e-22	At4g28100	PREDICTED: uncharacterized GPI-anchored protein At4g28100 [Brassica rapa]	-	-	-	-	GO:0031224//intrinsic component of membrane	-	GO:0003006//developmental process involved in reproduction;GO:0010476//gibberellin mediated signaling pathway
BraA03g019670.3C	15.2133	49.72	1.70849	2.00118e-24	1.83339e-22	LECRK41	PREDICTED: L-type lectin-domain containing receptor kinase IV.1 [Brassica rapa]	-	-	-	-	-	GO:0004672//protein kinase activity;GO:0032550//purine ribonucleoside binding	GO:0006464//cellular protein modification process;GO:0007167//enzyme linked receptor protein signaling pathway
BraA02g007940.3C	136.553	312.887	1.19618	2.94473e-24	2.6906e-22	BG	PREDICTED: basic 7S globulin-like [Brassica rapa]	-	-	-	-	GO:0016020//membrane;GO:0044444//cytoplasmic part	-	-
BraA01g003470.3C	7.63667	25.6033	1.74532	3.38369e-24	3.08341e-22	INVB	PREDICTED: probable alkaline/neutral invertase B [Brassica rapa]	-	-	-	-	-	-	-
BraA04g006240.3C	94.1367	44.5967	-1.07782	3.48717e-24	3.16924e-22	-	BnaC04g27320D [Brassica napus]	-	-	-	-	-	-	-
BraA03g035760.3C	9.92	26.6633	1.42645	4.06658e-24	3.68599e-22	ABCC3	PREDICTED: ABC transporter C family member 3-like [Brassica napus]	-	-	-	-	-	-	-
BraA06g043580.3C	67.7467	27.4267	-1.30457	4.12432e-24	3.72841e-22	APS4	PREDICTED: ATP sulfurylase 4, chloroplastic [Brassica rapa]	Metabolism;Metabolism;Metabolism;Metabolism;Metabolism	Global and overview maps;Nucleotide metabolism;Energy metabolism;Metabolism of other amino acids;Biosynthesis of other secondary metabolites	ko01100//Metabolic pathways;ko00230//Purine metabolism;ko00920//Sulfur metabolism;ko00450//Selenocompound metabolism;ko00261//Monobactam biosynthesis	K13811;K13811;K13811;K13811;K13811	GO:0009532//plastid stroma	GO:0004779//sulfate adenylyltransferase activity;GO:0032550//purine ribonucleoside binding	GO:0006605//protein targeting;GO:0009891//positive regulation of biosynthetic process;GO:0043067//regulation of programmed cell death;GO:0044272//sulfur compound biosynthetic process
BraA07g038040.3C	22.89	7.12667	-1.68342	4.4542e-24	4.01597e-22	MYB122	PREDICTED: transcription factor MYB122-like [Brassica rapa]	Organismal Systems	Environmental adaptation	ko04626//Plant-pathogen interaction	K09422	-	-	-
BraA05g027950.3C	64.1533	24.4867	-1.38953	4.73219e-24	4.25535e-22	LRX4	BnaA05g20830D [Brassica napus]	-	-	-	-	-	-	-
BraA03g022970.3C	28.71	8.42333	-1.76909	5.18829e-24	4.65322e-22	-	PREDICTED: stearoyl-[acyl-carrier-protein] 9-desaturase, chloroplastic [Brassica rapa]	Metabolism;Metabolism;Metabolism	Global and overview maps;Lipid metabolism;Lipid metabolism	ko01212//Fatty acid metabolism;ko00061//Fatty acid biosynthesis;ko01040//Biosynthesis of unsaturated fatty acids	K03921;K03921;K03921	-	-	-
BraA06g034700.3C	2.81333	15.34	2.44695	6.06277e-24	5.40903e-22	WRKY48	probable WRKY transcription factor 48 [Brassica rapa]	-	-	-	-	GO:0043231//intracellular membrane-bounded organelle	GO:0003677//DNA binding	GO:0002252//immune effector process;GO:0006355//regulation of transcription, DNA-templated;GO:0006812//cation transport;GO:0006952//defense response;GO:0007165//signal transduction;GO:0009617//response to bacterium;GO:0010243//response to organonitrogen compound;GO:0046942//carboxylic acid transport
BraA07g009550.3C	4.39667	1.08667	-2.0165	6.43906e-24	5.72976e-22	ufaA1	BnaA07g06420D [Brassica napus]	-	-	-	-	-	-	-
BraA09g058500.3C	147.627	415.777	1.49386	6.94594e-24	6.1647e-22	-	PREDICTED: pollen-specific leucine-rich repeat extensin-like protein 4 [Brassica rapa]	-	-	-	-	-	-	-
BraA02g044540.3C	9.92333	60.38	2.60517	7.20048e-24	6.37402e-22	AGP1	PREDICTED: classical arabinogalactan protein 1-like [Brassica rapa]	-	-	-	-	GO:0031224//intrinsic component of membrane	-	GO:0010243//response to organonitrogen compound
BraA08g017240.3C	4.71667	0.393333	-3.58394	7.55486e-24	6.67039e-22	CYP82C4	PREDICTED: cytochrome P450 82C4 [Brassica rapa]	-	-	-	-	GO:0031224//intrinsic component of membrane	GO:0005488//binding;GO:0016491//oxidoreductase activity	GO:0010039//response to iron ion
BraA09g024160.3C	0.44	13.0233	4.88745	8.51238e-24	7.49639e-22	SOT12	PREDICTED: cytosolic sulfotransferase 12-like [Brassica rapa]	-	-	-	-	-	-	-
BraA03g054130.3C	26.8533	11.6933	-1.19941	8.5974e-24	7.55175e-22	TSS	PREDICTED: protein TSS [Brassica rapa]	-	-	-	-	-	-	-
BraA03g050940.3C	5.71333	22.8433	1.99937	9.01358e-24	7.89696e-22	CRK17	BnaC07g38080D [Brassica napus]	-	-	-	-	-	-	-
BraA09g042460.3C	40.1933	118.01	1.55388	1.01692e-23	8.88655e-22	PAD1	PREDICTED: proteasome subunit alpha type-7-A [Brassica rapa]	Genetic Information Processing	Folding, sorting and degradation	ko03050//Proteasome	K02731	GO:0005840//ribosome;GO:0009536//plastid;GO:0015630//microtubule cytoskeleton;GO:0031090//organelle membrane;GO:0043234//protein complex	GO:0004175//endopeptidase activity;GO:0005488//binding	GO:0006006//glucose metabolic process;GO:0006090//pyruvate metabolic process;GO:0006511//ubiquitin-dependent protein catabolic process;GO:0006970//response to osmotic stress;GO:0006996//organelle organization;GO:0010038//response to metal ion;GO:0035966//response to topologically incorrect protein;GO:0042044//fluid transport;GO:0042435//indole-containing compound biosynthetic process;GO:0042742//…
BraA01g043010.3C	63.4733	151.15	1.25176	1.1998e-23	1.04579e-21	HDA19	PREDICTED: histone deacetylase 19 [Brassica rapa]	-	-	-	-	GO:0043231//intracellular membrane-bounded organelle	GO:0005488//binding;GO:0017136//NAD-dependent histone deacetylase activity	GO:0006355//regulation of transcription, DNA-templated;GO:0007275//multicellular organism development;GO:0009292//genetic transfer;GO:0009611//response to wounding;GO:0016575//histone deacetylation
BraA09g050980.3C	36.5933	13.8533	-1.40135	1.31943e-23	1.14713e-21	CYSC1	PREDICTED: bifunctional L-3-cyanoalanine synthase/cysteine synthase C1, mitochondrial [Brassica rapa]	Metabolism;Metabolism;Metabolism;Metabolism;Metabolism;Metabolism;Metabolism	Global and overview maps;Global and overview maps;Global and overview maps;Global and overview maps;Amino acid metabolism;Metabolism of other amino acids;Energy metabolism	ko01100//Metabolic pathways;ko01110//Biosynthesis of secondary metabolites;ko01200//Carbon metabolism;ko01230//Biosynthesis of amino acids;ko00270//Cysteine and methionine metabolism;ko00460//Cyanoamino acid metabolism;ko00920//Sulfur metabolism	K13034;K13034;K13034;K13034;K13034;K13034;K13034	-	-	-
BraA10g023710.3C	23.3667	64.3267	1.46096	1.37166e-23	1.1895e-21	eng1	PREDICTED: probable endo-1,3(4)-beta-glucanase ARB_01444 [Brassica rapa]	-	-	-	-	GO:0044424//intracellular part	GO:0052736//beta-glucanase activity	GO:0006498//N-terminal protein lipidation;GO:0006865//amino acid transport;GO:0007165//signal transduction;GO:0016482//cytoplasmic transport;GO:0044036//cell wall macromolecule metabolic process
BraA09g020410.3C	2.49333	12.1	2.27886	1.43356e-23	1.24003e-21	At1g54610	PREDICTED: probable serine/threonine-protein kinase At1g54610 [Brassica rapa]	-	-	-	-	GO:0016020//membrane;GO:0043231//intracellular membrane-bounded organelle	GO:0016772//transferase activity, transferring phosphorus-containing groups;GO:0032550//purine ribonucleoside binding	GO:0006464//cellular protein modification process
BraA01g038870.3C	1.56333	10.8133	2.79011	1.44688e-23	1.24838e-21	-	PREDICTED: endochitinase CH25-like [Brassica rapa]	Metabolism;Metabolism	Global and overview maps;Carbohydrate metabolism	ko01100//Metabolic pathways;ko00520//Amino sugar and nucleotide sugar metabolism	K01183;K01183	-	-	-
BraA03g044300.3C	5.43333	0.823333	-2.72229	1.53238e-23	1.31882e-21	At5g61290	PREDICTED: flavin-containing monooxygenase FMO GS-OX-like 8 [Brassica rapa]	-	-	-	-	GO:0043231//intracellular membrane-bounded organelle	GO:0000166//nucleotide binding	GO:0042743//hydrogen peroxide metabolic process;GO:0046474//glycerophospholipid biosynthetic process
BraA02g035000.3C	81.3033	181.58	1.15922	1.8351e-23	1.57537e-21	RPN5A	PREDICTED: 26S proteasome non-ATPase regulatory subunit 12 homolog A-like [Brassica napus]	Genetic Information Processing	Folding, sorting and degradation	ko03050//Proteasome	K03035	-	-	-
BraA08g029030.3C	55.1733	15.2467	-1.85548	1.85713e-23	1.59028e-21	-	PREDICTED: miraculin-like [Brassica rapa]	-	-	-	-	GO:0005576//extracellular region;GO:0030312//external encapsulating structure	GO:0016787//hydrolase activity;GO:0061135//endopeptidase regulator activity	GO:0000302//response to reactive oxygen species;GO:0001101//response to acid chemical;GO:0009642//response to light intensity;GO:0015698//inorganic anion transport;GO:0033554//cellular response to stress;GO:0044267//cellular protein metabolic process
BraA09g039510.3C	20.55	6.22667	-1.72261	2.10874e-23	1.80121e-21	At1g23740	PREDICTED: quinone oxidoreductase-like protein At1g23740, chloroplastic [Brassica rapa]	-	-	-	-	-	-	-
BraA03g033950.3C	85.9133	41.51	-1.04942	2.40205e-23	2.04661e-21	BGLU23	BnaC03g36110D [Brassica napus]	Metabolism;Metabolism;Metabolism;Metabolism;Metabolism	Global and overview maps;Global and overview maps;Biosynthesis of other secondary metabolites;Carbohydrate metabolism;Metabolism of other amino acids	ko01100//Metabolic pathways;ko01110//Biosynthesis of secondary metabolites;ko00940//Phenylpropanoid biosynthesis;ko00500//Starch and sucrose metabolism;ko00460//Cyanoamino acid metabolism	K01188;K01188;K01188;K01188;K01188	GO:0005911//cell-cell junction;GO:0009536//plastid;GO:0042579//microbody;GO:0044432//endoplasmic reticulum part	GO:0015926//glucosidase activity;GO:0019899//enzyme binding;GO:0046914//transition metal ion binding;GO:0046983//protein dimerization activity	GO:0006952//defense response;GO:0006970//response to osmotic stress;GO:0006996//organelle organization;GO:0009409//response to cold;GO:0009608//response to symbiont;GO:0009725//response to hormone;GO:0044238//primary metabolic process
BraA09g014450.3C	1.58333	18.52	3.54805	2.41674e-23	2.05399e-21	ERF061	PREDICTED: ethylene-responsive transcription factor ERF061-like [Brassica rapa]	-	-	-	-	GO:0043231//intracellular membrane-bounded organelle	GO:0001071//nucleic acid binding transcription factor activity;GO:0003676//nucleic acid binding	GO:0006812//cation transport;GO:0010243//response to organonitrogen compound;GO:0010468//regulation of gene expression;GO:0034645//cellular macromolecule biosynthetic process;GO:0050794//regulation of cellular process
BraA09g055230.3C	9.33667	1.34333	-2.79709	2.53563e-23	2.14968e-21	CYP96A15	PREDICTED: alkane hydroxylase MAH1 [Brassica rapa]	-	-	-	-	-	GO:0016491//oxidoreductase activity;GO:0046906//tetrapyrrole binding;GO:0046914//transition metal ion binding	GO:0006606//protein import into nucleus;GO:0044710//single-organism metabolic process
BraA06g005040.3C	4.68333	24.82	2.4059	3.28637e-23	2.77235e-21	KCS3	PREDICTED: 3-ketoacyl-CoA synthase 3-like [Brassica rapa]	Metabolism;Metabolism;Organismal Systems;Metabolism	Global and overview maps;Global and overview maps;Environmental adaptation;Lipid metabolism	ko01100//Metabolic pathways;ko01110//Biosynthesis of secondary metabolites;ko04626//Plant-pathogen interaction;ko00062//Fatty acid elongation	K15397;K15397;K15397;K15397	GO:0043231//intracellular membrane-bounded organelle	GO:0016746//transferase activity, transferring acyl groups	GO:0006631//fatty acid metabolic process;GO:0006950//response to stress;GO:0007275//multicellular organism development;GO:0009314//response to radiation
BraA05g024380.3C	48.3767	139.917	1.53218	3.41285e-23	2.87193e-21	ELIP1	PREDICTED: early light-induced protein 1, chloroplastic [Brassica rapa]	-	-	-	-	GO:0009521//photosystem;GO:0031224//intrinsic component of membrane;GO:0044434//chloroplast part	GO:0046906//tetrapyrrole binding	GO:0009408//response to heat;GO:0009637//response to blue light;GO:0009644//response to high light intensity;GO:0009813//flavonoid biosynthetic process;GO:0010029//regulation of seed germination;GO:0010114//response to red light;GO:0010218//response to far red light;GO:0034285//response to disaccharide;GO:0034644//cellular response to UV;GO:0090056//regulation of chlorophyll metabolic process
BraA08g015460.3C	52.7667	18.26	-1.53094	3.55693e-23	2.9858e-21	PSOMT1	PREDICTED: (R,S)-reticuline 7-O-methyltransferase-like [Brassica rapa]	-	-	-	-	-	-	-
BraA09g010740.3C	10.15	4.29667	-1.24019	3.61896e-23	3.03041e-21	tetA	PREDICTED: tetracycline resistance protein, class A-like isoform X1 [Brassica rapa]	-	-	-	-	GO:0031224//intrinsic component of membrane	GO:0042895//antibiotic transporter activity	GO:0044763//single-organism cellular process;GO:0045491//xylan metabolic process
BraA09g004200.3C	49.1767	12.5133	-1.97451	5.06125e-23	4.22775e-21	-	PREDICTED: basic 7S globulin 2 [Brassica rapa]	-	-	-	-	-	-	GO:0015833//peptide transport;GO:0019538//protein metabolic process;GO:0046942//carboxylic acid transport
BraA02g013280.3C	5.72333	1.84333	-1.63454	5.36528e-23	4.47076e-21	KIN12B	PREDICTED: paramyosin-like [Brassica napus]	-	-	-	-	GO:0009536//plastid	-	GO:0006461//protein complex assembly;GO:0007017//microtubule-based process;GO:0010629//negative regulation of gene expression;GO:0016571//histone methylation;GO:0048580//regulation of post-embryonic development;GO:0048869//cellular developmental process;GO:1902410//mitotic cytokinetic process
BraA01g020780.3C	8.69333	0.35	-4.63448	6.34006e-23	5.27014e-21	HST	PREDICTED: shikimate O-hydroxycinnamoyltransferase-like [Brassica rapa]	Metabolism;Metabolism;Metabolism;Metabolism;Metabolism	Global and overview maps;Global and overview maps;Biosynthesis of other secondary metabolites;Biosynthesis of other secondary metabolites;Biosynthesis of other secondary metabolites	ko01100//Metabolic pathways;ko01110//Biosynthesis of secondary metabolites;ko00940//Phenylpropanoid biosynthesis;ko00941//Flavonoid biosynthesis;ko00945//Stilbenoid, diarylheptanoid and gingerol biosynthesis	K13065;K13065;K13065;K13065;K13065	GO:0044444//cytoplasmic part	GO:0005488//binding;GO:0050737//O-hydroxycinnamoyltransferase activity	GO:0006605//protein targeting;GO:0006950//response to stress;GO:0009699//phenylpropanoid biosynthetic process;GO:0009891//positive regulation of biosynthetic process;GO:0043067//regulation of programmed cell death;GO:0048878//chemical homeostasis
MSTRG.33563	30.2567	8.18	-1.88708	6.40388e-23	5.31024e-21	--	BnaC03g55100D [Brassica napus]	Metabolism;Metabolism;Metabolism;Metabolism;Cellular Processes;Metabolism;Metabolism;Metabolism	Global and overview maps;Global and overview maps;Global and overview maps;Global and overview maps;Transport and catabolism;Metabolism of other amino acids;Global and overview maps;Carbohydrate metabolism	ko01100//Metabolic pathways;ko01110//Biosynthesis of secondary metabolites;ko01200//Carbon metabolism;ko01230//Biosynthesis of amino acids;ko04146//Peroxisome;ko00480//Glutathione metabolism;ko01210//2-Oxocarboxylic acid metabolism;ko00020//Citrate cycle (TCA cycle)	K00031;K00031;K00031;K00031;K00031;K00031;K00031;K00031	-	-	-
BraA07g028990.3C	19.45	49.5667	1.3496	6.66845e-23	5.5162e-21	N	PREDICTED: TMV resistance protein N-like [Brassica rapa]	-	-	-	-	-	-	-
BraA03g045230.3C	25.4467	85.4667	1.74789	7.31991e-23	6.04043e-21	CML41	PREDICTED: probable calcium-binding protein CML41 isoform X1 [Brassica rapa]	Organismal Systems	Environmental adaptation	ko04626//Plant-pathogen interaction	K13448	-	GO:0046872//metal ion binding	GO:0006865//amino acid transport
BraA10g012410.3C	45.31	9.88333	-2.19676	7.36092e-23	6.0596e-21	CAB13	PREDICTED: chlorophyll a-b binding protein 13, chloroplastic [Brassica oleracea var. oleracea] [Brassica oleracea]	Metabolism;Metabolism	Global and overview maps;Energy metabolism	ko01100//Metabolic pathways;ko00196//Photosynthesis - antenna proteins	K08914;K08914	GO:0009521//photosystem;GO:0031224//intrinsic component of membrane;GO:0031976//plastid thylakoid;GO:0044434//chloroplast part	GO:0043169//cation binding;GO:0046906//tetrapyrrole binding	GO:0006091//generation of precursor metabolites and energy;GO:0006464//cellular protein modification process
MSTRG.10664	22.13	61.7667	1.48083	9.45326e-23	7.76329e-21	TUBB9	tubulin beta-9 chain [Brassica rapa]	Cellular Processes	Transport and catabolism	ko04145//Phagosome	K07375	GO:0005576//extracellular region;GO:0005911//cell-cell junction;GO:0009532//plastid stroma;GO:0015630//microtubule cytoskeleton;GO:0030312//external encapsulating structure;GO:0031090//organelle membrane;GO:0043234//protein complex	GO:0005198//structural molecule activity;GO:0017111//nucleoside-triphosphatase activity;GO:0032550//purine ribonucleoside binding	GO:0006006//glucose metabolic process;GO:0006970//response to osmotic stress;GO:0006996//organelle organization;GO:0010038//response to metal ion;GO:0043623//cellular protein complex assembly;GO:0044763//single-organism cellular process;GO:0051603//proteolysis involved in cellular protein catabolic process
BraA09g064620.3C	86.1767	32.0733	-1.42592	1.18092e-22	9.67476e-21	-	PREDICTED: glycine-rich cell wall structural protein 1-like [Brassica rapa]	-	-	-	-	-	-	-
BraA10g023190.3C	7.87667	1.84667	-2.09266	1.39793e-22	1.14251e-20	GLN1-4	PREDICTED: glutamine synthetase cytosolic isozyme 1-4 [Brassica rapa]	Metabolism;Metabolism;Metabolism;Metabolism;Metabolism;Metabolism	Global and overview maps;Global and overview maps;Carbohydrate metabolism;Amino acid metabolism;Energy metabolism;Amino acid metabolism	ko01100//Metabolic pathways;ko01230//Biosynthesis of amino acids;ko00630//Glyoxylate and dicarboxylate metabolism;ko00250//Alanine, aspartate and glutamate metabolism;ko00910//Nitrogen metabolism;ko00220//Arginine biosynthesis	K01915;K01915;K01915;K01915;K01915;K01915	GO:0044444//cytoplasmic part	GO:0016211//ammonia ligase activity;GO:0032550//purine ribonucleoside binding	GO:0006541//glutamine metabolic process;GO:0009746//response to hexose;GO:0034285//response to disaccharide;GO:0042126//nitrate metabolic process;GO:0071941//nitrogen cycle metabolic process
BraA06g022050.3C	61.0967	20.3	-1.58961	1.48648e-22	1.21198e-20	GSTU27	PREDICTED: glutathione S-transferase U27 [Brassica rapa]	Metabolism	Metabolism of other amino acids	ko00480//Glutathione metabolism	K00799	GO:0044444//cytoplasmic part	GO:0016765//transferase activity, transferring alkyl or aryl (other than methyl) groups	GO:0006790//sulfur compound metabolic process;GO:0009404//toxin metabolic process;GO:0009628//response to abiotic stimulus;GO:0014070//response to organic cyclic compound
BraA01g034770.3C	11.52	2.43333	-2.24313	1.50752e-22	1.2262e-20	Galm	PREDICTED: aldose 1-epimerase-like [Brassica rapa]	Metabolism;Metabolism;Metabolism;Metabolism	Global and overview maps;Global and overview maps;Carbohydrate metabolism;Carbohydrate metabolism	ko01100//Metabolic pathways;ko01110//Biosynthesis of secondary metabolites;ko00010//Glycolysis / Gluconeogenesis;ko00052//Galactose metabolism	K01785;K01785;K01785;K01785	-	-	-
BraA06g029570.3C	6.86667	25.21	1.87631	1.81383e-22	1.47184e-20	BT4	PREDICTED: BTB/POZ and TAZ domain-containing protein 4 [Brassica rapa]	-	-	-	-	GO:0031090//organelle membrane;GO:0043231//intracellular membrane-bounded organelle	GO:0005515//protein binding;GO:0046914//transition metal ion binding;GO:0090595//acetyl-CoA:L-lysine N6-acetyltransferase	GO:0000302//response to reactive oxygen species;GO:0001101//response to acid chemical;GO:0003002//regionalization;GO:0003006//developmental process involved in reproduction;GO:0006970//response to osmotic stress;GO:0009725//response to hormone;GO:0010468//regulation of gene expression;GO:0032446//protein modification by small protein conjugation
BraA10g015750.3C	19.98	58.9667	1.56134	1.93504e-22	1.56647e-20	COL5	PREDICTED: zinc finger protein CONSTANS-LIKE 5 [Brassica rapa]	-	-	-	-	GO:0043231//intracellular membrane-bounded organelle	GO:0001071//nucleic acid binding transcription factor activity;GO:0046914//transition metal ion binding	GO:0009414//response to water deprivation;GO:0010468//regulation of gene expression
BraA09g029360.3C	4.11	14.4567	1.81452	2.20167e-22	1.77808e-20	PRXC2	PREDICTED: peroxidase C2 [Brassica rapa]	Metabolism;Metabolism;Metabolism	Global and overview maps;Global and overview maps;Biosynthesis of other secondary metabolites	ko01100//Metabolic pathways;ko01110//Biosynthesis of secondary metabolites;ko00940//Phenylpropanoid biosynthesis	K00430;K00430;K00430	GO:0043231//intracellular membrane-bounded organelle	GO:0016209//antioxidant activity;GO:0043169//cation binding;GO:0046906//tetrapyrrole binding	GO:0006950//response to stress;GO:0042743//hydrogen peroxide metabolic process;GO:0044710//single-organism metabolic process
BraA09g001750.3C	1.06667	9.17667	3.10486	2.32051e-22	1.86963e-20	LECRK43	PREDICTED: L-type lectin-domain containing receptor kinase IV.4-like, partial [Brassica rapa]	-	-	-	-	-	-	-
BraA05g026300.3C	31.0167	10.1833	-1.60683	2.37006e-22	1.90504e-20	UCNL	PREDICTED: serine/threonine-protein kinase UCNL [Brassica rapa]	-	-	-	-	-	-	-
BraA03g014080.3C	184.863	90.1833	-1.03553	2.50655e-22	2.01001e-20	OMT1	PREDICTED: flavone 3'-O-methyltransferase 1 [Brassica rapa]	Metabolism;Metabolism;Metabolism	Global and overview maps;Global and overview maps;Biosynthesis of other secondary metabolites	ko01100//Metabolic pathways;ko01110//Biosynthesis of secondary metabolites;ko00940//Phenylpropanoid biosynthesis	K13066;K13066;K13066	GO:0005911//cell-cell junction;GO:0016020//membrane;GO:0043231//intracellular membrane-bounded organelle;GO:0044444//cytoplasmic part	GO:0005515//protein binding;GO:0008171//O-methyltransferase activity;GO:0008757//S-adenosylmethionine-dependent methyltransferase activity	GO:0006575//cellular modified amino acid metabolic process;GO:0006595//polyamine metabolic process;GO:0006694//steroid biosynthetic process;GO:0006950//response to stress;GO:0009699//phenylpropanoid biosynthetic process;GO:0009891//positive regulation of biosynthetic process;GO:0051553//flavone biosynthetic process
BraA09g062800.3C	34.45	7.84667	-2.13435	2.60361e-22	2.08295e-20	PSAO	PREDICTED: photosystem I subunit O [Brassica rapa]	Metabolism	Energy metabolism	ko00195//Photosynthesis	K14332	GO:0009521//photosystem;GO:0031224//intrinsic component of membrane;GO:0044434//chloroplast part	GO:0005488//binding	GO:0000097//sulfur amino acid biosynthetic process;GO:0006739//NADP metabolic process;GO:0006873//cellular ion homeostasis;GO:0006996//organelle organization;GO:0009765//photosynthesis, light harvesting;GO:0016072//rRNA metabolic process;GO:0022900//electron transport chain;GO:0030001//metal ion transport;GO:0031399//regulation of protein modification process;GO:0043623//cellular protein complex …
BraA07g031170.3C	157.123	58.6033	-1.42284	2.70778e-22	2.16122e-20	PSBY	PREDICTED: photosystem II core complex proteins psbY, chloroplastic-like [Brassica rapa]	Metabolism;Metabolism	Global and overview maps;Energy metabolism	ko01100//Metabolic pathways;ko00195//Photosynthesis	K02723;K02723	-	-	-
BraA04g008320.3C	16.8633	0.126667	-7.05671	2.84578e-22	2.26605e-20	CYP83A1	PREDICTED: cytochrome P450 83A1 [Brassica rapa]	Metabolism;Metabolism;Metabolism	Global and overview maps;Global and overview maps;Biosynthesis of other secondary metabolites	ko01110//Biosynthesis of secondary metabolites;ko01210//2-Oxocarboxylic acid metabolism;ko00966//Glucosinolate biosynthesis	K12156;K12156;K12156	GO:0031090//organelle membrane;GO:0031224//intrinsic component of membrane	GO:0004497//monooxygenase activity;GO:0046906//tetrapyrrole binding	GO:0000097//sulfur amino acid biosynthetic process;GO:0005982//starch metabolic process;GO:0006090//pyruvate metabolic process;GO:0006739//NADP metabolic process;GO:0009416//response to light stimulus;GO:0009683//indoleacetic acid metabolic process;GO:0019758//glycosinolate biosynthetic process;GO:0051707//response to other organism
BraA07g026510.3C	122.773	57.35	-1.09813	2.9235e-22	2.32251e-20	EP1	PREDICTED: epidermis-specific secreted glycoprotein EP1-like [Brassica rapa]	-	-	-	-	GO:0005576//extracellular region;GO:0005618//cell wall;GO:0031090//organelle membrane;GO:0043231//intracellular membrane-bounded organelle;GO:0044444//cytoplasmic part	GO:0005488//binding	-
BraA04g018570.3C	20.5933	4.93333	-2.06154	3.12138e-22	2.47394e-20	RLP12	PREDICTED: receptor-like protein 12 [Brassica rapa]	-	-	-	-	-	-	-
BraA02g007980.3C	24.9433	11.1	-1.16809	3.27028e-22	2.58595e-20	TSJT1	PREDICTED: stem-specific protein TSJT1 [Brassica rapa]	-	-	-	-	GO:0016020//membrane;GO:0044424//intracellular part	-	GO:0009725//response to hormone;GO:0010038//response to metal ion
BraA01g022780.3C	83.9067	32.4	-1.37279	3.28129e-22	2.58865e-20	PSBO2	PREDICTED: oxygen-evolving enhancer protein 1-2, chloroplastic [Brassica rapa]	Metabolism;Metabolism	Global and overview maps;Energy metabolism	ko01100//Metabolic pathways;ko00195//Photosynthesis	K02716;K02716	GO:0009521//photosystem;GO:0009532//plastid stroma;GO:0019867//outer membrane;GO:0031224//intrinsic component of membrane;GO:0031978//plastid thylakoid lumen;GO:0044434//chloroplast part	GO:0008187//poly-pyrimidine tract binding;GO:0016491//oxidoreductase activity;GO:0046872//metal ion binding	GO:0006355//regulation of transcription, DNA-templated;GO:0006605//protein targeting;GO:0006739//NADP metabolic process;GO:0006873//cellular ion homeostasis;GO:0006952//defense response;GO:0009617//response to bacterium;GO:0009644//response to high light intensity;GO:0009658//chloroplast organization;GO:0009668//plastid membrane organization;GO:0009755//hormone-mediated signaling pathway;GO:00097…
BraA08g021200.3C	31.46	76.66	1.28496	3.31311e-22	2.60771e-20	At4g36680	PREDICTED: pentatricopeptide repeat-containing protein At4g36680, mitochondrial [Brassica rapa]	-	-	-	-	GO:0043231//intracellular membrane-bounded organelle	-	GO:0006605//protein targeting
BraA05g014520.3C	23.53	6.37667	-1.88363	3.44401e-22	2.7045e-20	-	BnaA05g12370D, partial [Brassica napus]	-	-	-	-	-	-	-
BraA02g044520.3C	510.293	1301.1	1.35033	3.57535e-22	2.80118e-20	EXL2	PREDICTED: protein EXORDIUM-like 2 [Brassica rapa]	-	-	-	-	GO:0005618//cell wall;GO:0005911//cell-cell junction;GO:0009536//plastid;GO:0044421//extracellular region part	-	GO:0042221//response to chemical
BraA09g034290.3C	44.4467	18.0467	-1.30034	3.73064e-22	2.91614e-20	At4g20830	PREDICTED: reticuline oxidase-like protein [Brassica rapa]	-	-	-	-	GO:0009536//plastid	GO:0000166//nucleotide binding	GO:0009404//toxin metabolic process;GO:0014070//response to organic cyclic compound;GO:0046942//carboxylic acid transport
BraA06g025320.3C	61.3433	142.903	1.22006	4.80822e-22	3.74986e-20	-	BnaCnng24580D [Brassica napus]	-	-	-	-	-	-	-
BraA10g023080.3C	77.0167	30.6833	-1.32772	5.20243e-22	4.04804e-20	DHAR3	PREDICTED: glutathione S-transferase DHAR3, chloroplastic [Brassica rapa]	-	-	-	-	-	-	-
BraA08g019470.3C	19.3833	4.36333	-2.15131	5.75726e-22	4.46955e-20	-	BnaC08g12470D [Brassica napus]	-	-	-	-	-	-	-
BraA09g007380.3C	11.49	3.25	-1.82187	5.85368e-22	4.53407e-20	NPF2.11	PREDICTED: protein NRT1/ PTR FAMILY 2.11-like [Brassica napus]	-	-	-	-	-	-	-
BraA03g023620.3C	1765.08	820.51	-1.10514	5.94998e-22	4.59821e-20	-	PREDICTED: 14 kDa proline-rich protein DC2.15 [Brassica rapa]	-	-	-	-	GO:0044434//chloroplast part	GO:0005488//binding;GO:0016787//hydrolase activity	GO:0006631//fatty acid metabolic process;GO:0007275//multicellular organism development;GO:0019538//protein metabolic process;GO:0044765//single-organism transport
BraA09g058440.3C	20.0167	7.64	-1.38956	6.28703e-22	4.8477e-20	CCR1	PREDICTED: cinnamoyl-CoA reductase 1 [Brassica rapa]	Metabolism;Metabolism;Metabolism	Global and overview maps;Global and overview maps;Biosynthesis of other secondary metabolites	ko01100//Metabolic pathways;ko01110//Biosynthesis of secondary metabolites;ko00940//Phenylpropanoid biosynthesis	K09753;K09753;K09753	GO:0005576//extracellular region;GO:0005911//cell-cell junction;GO:0009536//plastid;GO:0016020//membrane;GO:0030312//external encapsulating structure;GO:0042579//microbody;GO:0043232//intracellular non-membrane-bounded organelle	GO:0003676//nucleic acid binding;GO:0016301//kinase activity;GO:0016620//oxidoreductase activity, acting on the aldehyde or oxo group of donors, NAD or NADP as acceptor;GO:0046983//protein dimerization activity;GO:0048037//cofactor binding	GO:0000398//mRNA splicing, via spliceosome;GO:0001101//response to acid chemical;GO:0006605//protein targeting;GO:0006631//fatty acid metabolic process;GO:0006952//defense response;GO:0006970//response to osmotic stress;GO:0009699//phenylpropanoid biosynthetic process;GO:0009725//response to hormone;GO:0010038//response to metal ion;GO:0048511//rhythmic process
BraA03g004780.3C	45.4867	22.7167	-1.00169	6.82885e-22	5.25359e-20	-	PREDICTED: alpha-glucosidase [Brassica rapa]	Metabolism;Metabolism;Metabolism	Global and overview maps;Carbohydrate metabolism;Carbohydrate metabolism	ko01100//Metabolic pathways;ko00500//Starch and sucrose metabolism;ko00052//Galactose metabolism	K01187;K01187;K01187	GO:0005576//extracellular region;GO:0005618//cell wall;GO:0043231//intracellular membrane-bounded organelle;GO:0044444//cytoplasmic part	GO:0005488//binding;GO:0016798//hydrolase activity, acting on glycosyl bonds	GO:0000097//sulfur amino acid biosynthetic process;GO:0008380//RNA splicing
BraA09g032060.3C	30.04	12.9233	-1.21691	7.52603e-22	5.7769e-20	At1g33170	PREDICTED: probable methyltransferase PMT18 [Brassica rapa]	-	-	-	-	-	-	-
BraA03g021240.3C	61.9067	10.7167	-2.53024	9.30614e-22	7.12725e-20	ELF4	PREDICTED: protein EARLY FLOWERING 4-like [Brassica rapa]	-	-	-	-	-	-	-
BraA03g044780.3C	10.5	2.57667	-2.02681	9.81009e-22	7.49636e-20	BAM2	PREDICTED: leucine-rich repeat receptor-like serine/threonine-protein kinase BAM2 [Brassica rapa]	-	-	-	-	GO:0009532//plastid stroma;GO:0016020//membrane	GO:0004672//protein kinase activity;GO:0005102//receptor binding;GO:0016160//amylase activity;GO:0032550//purine ribonucleoside binding	GO:0003006//developmental process involved in reproduction;GO:0005982//starch metabolic process;GO:0005984//disaccharide metabolic process;GO:0006464//cellular protein modification process;GO:0007167//enzyme linked receptor protein signaling pathway;GO:0009826//unidimensional cell growth;GO:0009933//meristem structural organization;GO:0010476//gibberellin mediated signaling pathway;GO:0032535//re…
BraA05g030330.3C	229.817	540.487	1.23378	1.02456e-21	7.81166e-20	-	PREDICTED: glycine-rich cell wall structural protein-like isoform X5 [Brassica napus]	-	-	-	-	-	-	-
MSTRG.25820	4.48333	0.243333	-4.20357	1.0388e-21	7.90255e-20	NPF5.16	BnaA08g19510D [Brassica napus]	-	-	-	-	GO:0031224//intrinsic component of membrane	-	GO:0015833//peptide transport
BraA07g013840.3C	30.29	8.74	-1.79314	1.0846e-21	8.2326e-20	MLP423	PREDICTED: MLP-like protein 423 [Brassica napus]	-	-	-	-	GO:0009536//plastid	-	GO:0009451//RNA modification;GO:0050896//response to stimulus
BraA09g056830.3C	7.51333	34.7767	2.21059	1.10056e-21	8.33512e-20	TIFY10A	PREDICTED: protein TIFY 10A-like [Brassica rapa]	Environmental Information Processing	Signal transduction	ko04075//Plant hormone signal transduction	K13464	-	-	-
BraA09g024970.3C	49.9633	17.3567	-1.52538	1.17489e-21	8.87836e-20	PSBQ2	PREDICTED: oxygen-evolving enhancer protein 3-2, chloroplastic [Brassica rapa]	Metabolism;Metabolism	Global and overview maps;Energy metabolism	ko01100//Metabolic pathways;ko00195//Photosynthesis	K08901;K08901	GO:0005576//extracellular region;GO:0009521//photosystem;GO:0009532//plastid stroma;GO:0031978//plastid thylakoid lumen;GO:0044434//chloroplast part	-	GO:0006091//generation of precursor metabolites and energy;GO:0006873//cellular ion homeostasis;GO:0006996//organelle organization;GO:0009639//response to red or far red light;GO:0009642//response to light intensity;GO:0016072//rRNA metabolic process;GO:0030001//metal ion transport;GO:0031399//regulation of protein modification process;GO:0034285//response to disaccharide;GO:0043094//cellular met…
BraA04g011430.3C	1.27333	6.36333	2.32117	1.18757e-21	8.95435e-20	ABCB27	PREDICTED: ABC transporter B family member 27 [Brassica rapa]	-	-	-	-	-	-	-
BraA09g002200.3C	11.48	42.1233	1.8755	1.22744e-21	9.23454e-20	GPAT3	PREDICTED: probable glycerol-3-phosphate acyltransferase 3 [Brassica rapa]	Metabolism;Metabolism;Metabolism;Metabolism	Global and overview maps;Global and overview maps;Lipid metabolism;Lipid metabolism	ko01100//Metabolic pathways;ko01110//Biosynthesis of secondary metabolites;ko00564//Glycerophospholipid metabolism;ko00561//Glycerolipid metabolism	K13508;K13508;K13508;K13508	GO:0031224//intrinsic component of membrane;GO:0043231//intracellular membrane-bounded organelle	GO:0016740//transferase activity	GO:0046341//CDP-diacylglycerol metabolic process;GO:0046471//phosphatidylglycerol metabolic process
BraA01g015450.3C	52.8867	113.07	1.09624	1.24041e-21	9.31151e-20	NBR1	PREDICTED: protein NBR1 homolog [Brassica rapa]	-	-	-	-	-	-	-
BraA10g026260.3C	31.1733	78.4167	1.33085	1.25454e-21	9.3969e-20	-	PREDICTED: U-box domain-containing protein 51-like isoform X3 [Brassica rapa]	-	-	-	-	GO:0009536//plastid;GO:0031090//organelle membrane	-	GO:0006812//cation transport
MSTRG.20728	21.74	7.19667	-1.59495	1.26615e-21	9.4631e-20	CYP96A15	alkane hydroxylase MAH1 [Brassica rapa]	-	-	-	-	GO:0009536//plastid;GO:0044425//membrane part	GO:0016713//oxidoreductase activity, acting on paired donors, with incorporation or reduction of molecular oxygen, reduced iron-sulfur protein as one donor, and incorporation of one atom of oxygen;GO:0046906//tetrapyrrole binding;GO:0046914//transition metal ion binding	GO:0006606//protein import into nucleus;GO:0009058//biosynthetic process;GO:0009685//gibberellin metabolic process;GO:0010476//gibberellin mediated signaling pathway
BraA07g042700.3C	2.00667	15.3	2.93066	1.58951e-21	1.18538e-19	WRKY40	PREDICTED: probable WRKY transcription factor 40 [Brassica rapa]	-	-	-	-	GO:0043231//intracellular membrane-bounded organelle	GO:0001071//nucleic acid binding transcription factor activity;GO:0003677//DNA binding	GO:0000160//phosphorelay signal transduction system;GO:0006605//protein targeting;GO:0009617//response to bacterium;GO:0009620//response to fungus;GO:0009642//response to light intensity;GO:0009694//jasmonic acid metabolic process;GO:0009696//salicylic acid metabolic process;GO:0009755//hormone-mediated signaling pathway;GO:0009863//salicylic acid mediated signaling pathway;GO:0010243//response t…
BraA02g023600.3C	207.547	80.2533	-1.3708	1.68719e-21	1.25548e-19	OPR1	PREDICTED: 12-oxophytodienoate reductase 1 [Brassica rapa]	Metabolism;Metabolism;Metabolism	Global and overview maps;Global and overview maps;Lipid metabolism	ko01100//Metabolic pathways;ko01110//Biosynthesis of secondary metabolites;ko00592//alpha-Linolenic acid metabolism	K05894;K05894;K05894	GO:0044444//cytoplasmic part	GO:0016628//oxidoreductase activity, acting on the CH-CH group of donors, NAD or NADP as acceptor;GO:0032553//ribonucleotide binding	GO:0001101//response to acid chemical;GO:0006633//fatty acid biosynthetic process;GO:0006950//response to stress;GO:0009694//jasmonic acid metabolic process;GO:0010038//response to metal ion;GO:0010260//organ senescence
BraA09g017350.3C	0.72	17.35	4.59079	1.77091e-21	1.31491e-19	-	BnaC03g22850D [Brassica napus]	-	-	-	-	-	-	-
BraA02g008220.3C	2.65	13.9333	2.39448	1.82746e-21	1.35395e-19	MSL9	PREDICTED: mechanosensitive ion channel protein 9 [Brassica rapa]	-	-	-	-	-	-	-
BraA01g008580.3C	7.71	2.59667	-1.57007	1.91506e-21	1.41577e-19	TOP2	PREDICTED: DNA topoisomerase 2 [Brassica rapa]	-	-	-	-	-	-	-
BraA04g012330.3C	13.64	2.48333	-2.45749	2.2129e-21	1.63242e-19	PCO2	PREDICTED: plant cysteine oxidase 2 [Brassica rapa]	Metabolism;Metabolism	Global and overview maps;Metabolism of other amino acids	ko01100//Metabolic pathways;ko00430//Taurine and hypotaurine metabolism	K10712;K10712	-	-	-
BraA05g025150.3C	2451.19	6145.08	1.32595	2.25149e-21	1.6573e-19	At4g12490	cell wall-plasma membrane linker protein [Brassica napus]	-	-	-	-	-	-	-
BraA07g019550.3C	88.7833	195.957	1.14217	2.26828e-21	1.66606e-19	GRF3	BnaA07g14450D [Brassica napus]	-	-	-	-	GO:0005911//cell-cell junction;GO:0009536//plastid;GO:0016020//membrane;GO:0030312//external encapsulating structure	GO:0000975//regulatory region DNA binding;GO:0016817//hydrolase activity, acting on acid anhydrides;GO:0032550//purine ribonucleoside binding;GO:0051219//phosphoprotein binding	GO:0009267//cellular response to starvation;GO:0009404//toxin metabolic process;GO:0009409//response to cold;GO:0010468//regulation of gene expression;GO:0034645//cellular macromolecule biosynthetic process;GO:0048580//regulation of post-embryonic development;GO:0048827//phyllome development;GO:0051707//response to other organism
BraA06g024940.3C	3.62667	0.196667	-4.20482	2.52916e-21	1.85368e-19	BAHD1	PREDICTED: BAHD acyltransferase At5g47980-like isoform X2 [Brassica rapa]	-	-	-	-	-	GO:0003824//catalytic activity	-
BraA09g062410.3C	0.146667	9.64	6.03842	2.60758e-21	1.90706e-19	GOLS3	PREDICTED: galactinol synthase 3 [Brassica rapa]	Metabolism	Carbohydrate metabolism	ko00052//Galactose metabolism	K18819	GO:0044424//intracellular part	GO:0035250//UDP-galactosyltransferase activity;GO:0043169//cation binding	GO:0001101//response to acid chemical;GO:0006970//response to osmotic stress;GO:0019318//hexose metabolic process;GO:0044711//single-organism biosynthetic process
BraA08g024150.3C	20.7833	7.90667	-1.39429	2.64115e-21	1.92747e-19	At1g28670	PREDICTED: GDSL esterase/lipase At1g28670-like [Brassica rapa]	-	-	-	-	-	GO:0016788//hydrolase activity, acting on ester bonds	GO:0006629//lipid metabolic process
BraA05g038390.3C	166.037	76.6633	-1.11489	2.89199e-21	2.10603e-19	GCH1	PREDICTED: GTP cyclohydrolase 1 isoform X1 [Brassica rapa]	Metabolism;Metabolism	Global and overview maps;Metabolism of cofactors and vitamins	ko01100//Metabolic pathways;ko00790//Folate biosynthesis	K01495;K01495	GO:0043231//intracellular membrane-bounded organelle	GO:0003933//GTP cyclohydrolase activity;GO:0032550//purine ribonucleoside binding;GO:0043169//cation binding	GO:0009108//coenzyme biosynthetic process;GO:0051066//dihydrobiopterin metabolic process
BraA08g015170.3C	2.15333	12.2267	2.50539	2.90093e-21	2.10803e-19	CRK11	PREDICTED: cysteine-rich receptor-like protein kinase 11 [Brassica rapa]	-	-	-	-	-	-	-
BraA06g001100.3C	0.563333	3.45333	2.61593	3.10697e-21	2.25295e-19	PAE1	BnaA06g00680D [Brassica napus]	-	-	-	-	-	-	-
BraA08g028040.3C	11.2233	2.39333	-2.22941	3.13182e-21	2.26615e-19	GAOA	PREDICTED: aldehyde oxidase GLOX-like [Brassica rapa]	-	-	-	-	-	-	-
BraA04g004890.3C	49.21	23.06	-1.09356	3.57227e-21	2.57937e-19	ABCG19	PREDICTED: ABC transporter G family member 19 [Brassica rapa]	-	-	-	-	-	-	-
BraA08g035210.3C	4.24	21.5433	2.34511	3.65796e-21	2.63566e-19	At1g03790	PREDICTED: zinc finger CCCH domain-containing protein 2 [Brassica rapa]	-	-	-	-	GO:0043231//intracellular membrane-bounded organelle	GO:0001071//nucleic acid binding transcription factor activity;GO:0003676//nucleic acid binding;GO:0043169//cation binding	GO:0010029//regulation of seed germination;GO:0010468//regulation of gene expression;GO:0034645//cellular macromolecule biosynthetic process
BraA08g032720.3C	236.79	102.32	-1.21052	3.73323e-21	2.68423e-19	-	BnaA06g05360D [Brassica napus]	-	-	-	-	GO:0005576//extracellular region	-	GO:0000097//sulfur amino acid biosynthetic process
BraA04g019120.3C	8.04333	0.796667	-3.33575	3.94242e-21	2.82866e-19	ACT	PREDICTED: phenolic glucoside malonyltransferase 2-like [Brassica napus]	-	-	-	-	-	-	-
BraA07g017260.3C	141.45	48.29	-1.5505	4.26741e-21	3.05541e-19	UGT72E3	PREDICTED: UDP-glycosyltransferase 72E3 [Brassica rapa]	Metabolism	Biosynthesis of other secondary metabolites	ko00940//Phenylpropanoid biosynthesis	K12356	-	GO:0035251//UDP-glucosyltransferase activity	GO:0000041//transition metal ion transport;GO:0001101//response to acid chemical;GO:0009267//cellular response to starvation;GO:0015698//inorganic anion transport
BraA07g022750.3C	65.7633	152.42	1.2127	5.61533e-21	4.01208e-19	CBF5	PREDICTED: H/ACA ribonucleoprotein complex subunit 4 [Brassica rapa]	Genetic Information Processing	Translation	ko03008//Ribosome biogenesis in eukaryotes	K11131	-	-	-
BraA06g018720.3C	12.2933	5.44333	-1.17531	5.66802e-21	4.04125e-19	-	BnaA06g16800D [Brassica napus]	-	-	-	-	GO:0009536//plastid	-	GO:0005982//starch metabolic process;GO:0005984//disaccharide metabolic process;GO:0006739//NADP metabolic process;GO:0009451//RNA modification;GO:0009658//chloroplast organization;GO:0009886//post-embryonic morphogenesis;GO:0009893//positive regulation of metabolic process
BraA01g006200.3C	10.9267	1.88333	-2.53649	5.87817e-21	4.17362e-19	OMT1	PREDICTED: indole glucosinolate O-methyltransferase 4-like [Brassica rapa]	Metabolism;Metabolism;Metabolism	Global and overview maps;Global and overview maps;Biosynthesis of other secondary metabolites	ko01100//Metabolic pathways;ko01110//Biosynthesis of secondary metabolites;ko00940//Phenylpropanoid biosynthesis	K13066;K13066;K13066	-	-	-
BraA06g011100.3C	37.8167	15.3533	-1.30047	6.08827e-21	4.31381e-19	SCPL50	PREDICTED: serine carboxypeptidase-like 50 [Brassica rapa]	-	-	-	-	GO:0043231//intracellular membrane-bounded organelle	GO:0004180//carboxypeptidase activity	GO:0019538//protein metabolic process
BraA03g037220.3C	9.37333	3.04667	-1.62133	6.9101e-21	4.88596e-19	ADS3.2	PREDICTED: probable lipid desaturase ADS3.2, chloroplastic [Brassica rapa]	Metabolism;Metabolism	Global and overview maps;Lipid metabolism	ko01212//Fatty acid metabolism;ko01040//Biosynthesis of unsaturated fatty acids	K00507;K00507	-	-	-
BraA01g009130.3C	22.9933	85.2267	1.89009	8.43436e-21	5.95138e-19	ERF1A	PREDICTED: ethylene-responsive transcription factor 1A-like [Brassica rapa]	-	-	-	-	-	-	-
BraA04g006830.3C	114.723	262.037	1.19161	8.64418e-21	6.08682e-19	nep2	PREDICTED: probable aspartyl protease At4g16563 [Brassica rapa]	-	-	-	-	GO:0005618//cell wall;GO:0044444//cytoplasmic part	-	GO:0005976//polysaccharide metabolic process;GO:0006544//glycine metabolic process;GO:0019538//protein metabolic process
BraA01g002420.3C	223.43	104.21	-1.10033	9.27356e-21	6.50313e-19	CYP84A1	PREDICTED: cytochrome P450 84A1 isoform X1 [Brassica rapa]	Metabolism;Metabolism;Metabolism	Global and overview maps;Global and overview maps;Biosynthesis of other secondary metabolites	ko01100//Metabolic pathways;ko01110//Biosynthesis of secondary metabolites;ko00940//Phenylpropanoid biosynthesis	K09755;K09755;K09755	-	-	-
BraA02g013680.3C	68.0967	31.26	-1.12327	9.60073e-21	6.71873e-19	THI1	PREDICTED: thiamine thiazole synthase, chloroplastic-like [Brassica napus]	Metabolism;Metabolism	Global and overview maps;Metabolism of cofactors and vitamins	ko01100//Metabolic pathways;ko00730//Thiamine metabolism	K03146;K03146	GO:0009526//plastid envelope;GO:0009532//plastid stroma	GO:0046914//transition metal ion binding;GO:0046983//protein dimerization activity	GO:0005982//starch metabolic process;GO:0005984//disaccharide metabolic process;GO:0006468//protein phosphorylation;GO:0006772//thiamine metabolic process;GO:0009416//response to light stimulus;GO:0009617//response to bacterium;GO:0009893//positive regulation of metabolic process;GO:0018131//oxazole or thiazole biosynthetic process;GO:0033554//cellular response to stress;GO:0043269//regulation of…
BraA08g028860.3C	23.9567	75.0133	1.64672	1.12998e-20	7.89155e-19	CML27	PREDICTED: probable calcium-binding protein CML27 [Brassica rapa]	Organismal Systems	Environmental adaptation	ko04626//Plant-pathogen interaction	K13448	GO:0016020//membrane;GO:0043231//intracellular membrane-bounded organelle	GO:0046872//metal ion binding	-
BraA06g023060.3C	510.197	224.273	-1.1858	1.13543e-20	7.91339e-19	atpH	ATP synthase subunit c, chloroplastic [Ananas comosus]	Metabolism;Metabolism;Metabolism	Global and overview maps;Energy metabolism;Energy metabolism	ko01100//Metabolic pathways;ko00190//Oxidative phosphorylation;ko00195//Photosynthesis	K02110;K02110;K02110	GO:0031224//intrinsic component of membrane;GO:0031976//plastid thylakoid;GO:0033177//proton-transporting two-sector ATPase complex, proton-transporting domain;GO:0044434//chloroplast part	GO:0005488//binding;GO:0015077//monovalent inorganic cation transmembrane transporter activity	GO:0006091//generation of precursor metabolites and energy;GO:0006754//ATP biosynthetic process;GO:0015988//energy coupled proton transmembrane transport, against electrochemical gradient;GO:0032774//RNA biosynthetic process;GO:0043623//cellular protein complex assembly
BraA09g050640.3C	92.66	43.53	-1.08994	1.2611e-20	8.77131e-19	FLA10	PREDICTED: fasciclin-like arabinogalactan protein 10 [Brassica rapa]	-	-	-	-	GO:0005576//extracellular region;GO:0005618//cell wall;GO:0031225//anchored component of membrane	-	GO:0007275//multicellular organism development;GO:0009653//anatomical structure morphogenesis;GO:0032535//regulation of cellular component size;GO:0042546//cell wall biogenesis;GO:0060918//auxin transport;GO:0071555//cell wall organization
BraA06g016090.3C	10.85	2.66667	-2.02459	1.3652e-20	9.47607e-19	CAT3	PREDICTED: catalase-3 [Brassica rapa]	Metabolism;Metabolism;Environmental Information Processing;Cellular Processes;Metabolism;Metabolism	Global and overview maps;Global and overview maps;Signal transduction;Transport and catabolism;Carbohydrate metabolism;Amino acid metabolism	ko01110//Biosynthesis of secondary metabolites;ko01200//Carbon metabolism;ko04016//MAPK signaling pathway - plant;ko04146//Peroxisome;ko00630//Glyoxylate and dicarboxylate metabolism;ko00380//Tryptophan metabolism	K03781;K03781;K03781;K03781;K03781;K03781	GO:0005576//extracellular region;GO:0005840//ribosome;GO:0005911//cell-cell junction;GO:0009526//plastid envelope;GO:0009532//plastid stroma;GO:0030312//external encapsulating structure;GO:0031090//organelle membrane;GO:0031224//intrinsic component of membrane;GO:0042579//microbody	GO:0004601//peroxidase activity;GO:0015171//amino acid transmembrane transporter activity;GO:0046914//transition metal ion binding	GO:0006568//tryptophan metabolic process;GO:0006865//amino acid transport;GO:0006873//cellular ion homeostasis;GO:0009267//cellular response to starvation;GO:0009314//response to radiation;GO:0009683//indoleacetic acid metabolic process;GO:0009814//defense response, incompatible interaction;GO:0010038//response to metal ion;GO:0016042//lipid catabolic process;GO:0030001//metal ion transport;GO:00…
BraA08g029130.3C	48.4833	20.64	-1.23205	1.38306e-20	9.5805e-19	PGDH2	PREDICTED: D-3-phosphoglycerate dehydrogenase 2, chloroplastic [Brassica rapa]	Metabolism;Metabolism;Metabolism;Metabolism	Global and overview maps;Global and overview maps;Global and overview maps;Amino acid metabolism	ko01100//Metabolic pathways;ko01200//Carbon metabolism;ko01230//Biosynthesis of amino acids;ko00260//Glycine, serine and threonine metabolism	K00058;K00058;K00058;K00058	-	GO:0000166//nucleotide binding;GO:0016614//oxidoreductase activity, acting on CH-OH group of donors;GO:0031406//carboxylic acid binding	GO:0006563//L-serine metabolic process
BraA03g023090.3C	2.92333	14.6267	2.32291	1.42778e-20	9.8702e-19	UGT74F2	PREDICTED: UDP-glycosyltransferase 74F2-like [Brassica rapa]	-	-	-	-	-	-	-
BraA02g040010.3C	72.1567	160.677	1.15496	1.58234e-20	1.09165e-18	GEX2	BnaA02g30600D [Brassica napus]	-	-	-	-	-	-	-
BraA03g027860.3C	4.43333	0.246667	-4.16776	1.60069e-20	1.10208e-18	CYP76C1	PREDICTED: cytochrome P450 76C2-like isoform X1 [Brassica rapa]	-	-	-	-	-	GO:0005488//binding	GO:0044710//single-organism metabolic process
MSTRG.24564	15.0733	4.45	-1.76012	1.67481e-20	1.15079e-18	CYP96A15	alkane hydroxylase MAH1 [Brassica rapa]	-	-	-	-	GO:0043231//intracellular membrane-bounded organelle;GO:0044425//membrane part;GO:0044444//cytoplasmic part	GO:0016713//oxidoreductase activity, acting on paired donors, with incorporation or reduction of molecular oxygen, reduced iron-sulfur protein as one donor, and incorporation of one atom of oxygen;GO:0046906//tetrapyrrole binding;GO:0046914//transition metal ion binding	GO:0006606//protein import into nucleus;GO:0009058//biosynthetic process;GO:0009685//gibberellin metabolic process;GO:0010476//gibberellin mediated signaling pathway
BraA03g055650.3C	51.0367	16.3933	-1.63842	1.67959e-20	1.15175e-18	XTH24	PREDICTED: xyloglucan endotransglucosylase/hydrolase protein 24-like [Brassica rapa]	-	-	-	-	GO:0005576//extracellular region;GO:0005618//cell wall;GO:0016020//membrane;GO:0043231//intracellular membrane-bounded organelle	GO:0016758//transferase activity, transferring hexosyl groups;GO:0016787//hydrolase activity	GO:0009827//plant-type cell wall modification;GO:0044042//glucan metabolic process
BraA09g044030.3C	27.8367	8.55333	-1.70243	2.13409e-20	1.45755e-18	CBDAS2	PREDICTED: tetrahydrocannabinolic acid synthase-like [Brassica rapa]	-	-	-	-	GO:0005911//cell-cell junction;GO:0030312//external encapsulating structure	GO:0000166//nucleotide binding;GO:0016616//oxidoreductase activity, acting on the CH-OH group of donors, NAD or NADP as acceptor	GO:0044710//single-organism metabolic process
BraA10g015270.3C	1.40333	5.56	1.98623	2.4912e-20	1.69805e-18	AHA3	PREDICTED: ATPase 3, plasma membrane-type [Brassica rapa]	Metabolism	Energy metabolism	ko00190//Oxidative phosphorylation	K01535	GO:0005911//cell-cell junction;GO:0031224//intrinsic component of membrane	GO:0015662//ATPase activity, coupled to transmembrane movement of ions, phosphorylative mechanism;GO:0046872//metal ion binding	GO:0009152//purine ribonucleotide biosynthetic process;GO:0015988//energy coupled proton transmembrane transport, against electrochemical gradient;GO:0019758//glycosinolate biosynthetic process
BraA06g044870.3C	57.6267	178.77	1.6333	2.67233e-20	1.81788e-18	EXLA2	BnaCnng43640D [Brassica napus]	-	-	-	-	GO:0005618//cell wall;GO:0005911//cell-cell junction;GO:0031224//intrinsic component of membrane;GO:0043231//intracellular membrane-bounded organelle;GO:0044444//cytoplasmic part	-	GO:0000003//reproduction;GO:0000902//cell morphogenesis;GO:0009827//plant-type cell wall modification
BraA01g022270.3C	27.1533	12.07	-1.1697	2.70038e-20	1.8333e-18	IMK2	PREDICTED: probably inactive leucine-rich repeat receptor-like protein kinase IMK2 [Brassica napus]	-	-	-	-	GO:0005618//cell wall;GO:0005911//cell-cell junction;GO:0031224//intrinsic component of membrane	GO:0004672//protein kinase activity;GO:0032550//purine ribonucleoside binding	GO:0006464//cellular protein modification process;GO:0007167//enzyme linked receptor protein signaling pathway
BraA03g049670.3C	0.63	8.42333	3.74097	3.09566e-20	2.09748e-18	NPF7.2	PREDICTED: protein NRT1/ PTR FAMILY 7.2 [Brassica napus]	-	-	-	-	-	-	-
BraA07g009310.3C	11.67	3.35333	-1.79914	3.10324e-20	2.09844e-18	SBP3	PREDICTED: selenium-binding protein 3 [Brassica rapa]	-	-	-	-	-	GO:0005488//binding	-
BraA03g025460.3C	23.5367	68.9433	1.5505	3.47869e-20	2.34767e-18	-	BnaA03g22740D [Brassica napus]	-	-	-	-	GO:0009536//plastid;GO:0016020//membrane	-	GO:0006605//protein targeting;GO:0006950//response to stress;GO:0009605//response to external stimulus;GO:0009642//response to light intensity;GO:0009755//hormone-mediated signaling pathway;GO:0010243//response to organonitrogen compound;GO:0043067//regulation of programmed cell death
BraA01g009120.3C	3.5	29.81	3.09037	3.93703e-20	2.65174e-18	ERF6	PREDICTED: ethylene-responsive transcription factor 6-like [Brassica rapa]	-	-	-	-	GO:0043231//intracellular membrane-bounded organelle	GO:0001071//nucleic acid binding transcription factor activity;GO:0003676//nucleic acid binding	GO:0000160//phosphorelay signal transduction system;GO:0002252//immune effector process;GO:0006979//response to oxidative stress;GO:0009642//response to light intensity;GO:0010243//response to organonitrogen compound;GO:0010468//regulation of gene expression;GO:0034645//cellular macromolecule biosynthetic process;GO:0048731//system development
BraA09g012070.3C	12.66	4.03333	-1.65023	4.02027e-20	2.70246e-18	MIOX2	PREDICTED: inositol oxygenase 2-like [Brassica rapa]	Metabolism;Metabolism	Carbohydrate metabolism;Carbohydrate metabolism	ko00562//Inositol phosphate metabolism;ko00053//Ascorbate and aldarate metabolism	K00469;K00469	GO:0044424//intracellular part	GO:0016701//oxidoreductase activity, acting on single donors with incorporation of molecular oxygen;GO:0043169//cation binding	GO:0006020//inositol metabolic process;GO:0019852//L-ascorbic acid metabolic process;GO:0048646//anatomical structure formation involved in morphogenesis
BraA01g004400.3C	62.94	14.8333	-2.08513	5.12739e-20	3.43989e-18	At2g14610	PREDICTED: pathogenesis-related protein 1-like [Brassica napus]	Organismal Systems;Environmental Information Processing;Environmental Information Processing	Environmental adaptation;Signal transduction;Signal transduction	ko04626//Plant-pathogen interaction;ko04075//Plant hormone signal transduction;ko04016//MAPK signaling pathway - plant	K13449;K13449;K13449	-	-	GO:0010053//root epidermal cell differentiation
BraA07g018180.3C	12.41	2.66333	-2.2202	5.61553e-20	3.75998e-18	At2g27500	PREDICTED: glucan endo-1,3-beta-glucosidase 14-like [Brassica rapa]	-	-	-	-	GO:0030312//external encapsulating structure;GO:0031225//anchored component of membrane;GO:0043231//intracellular membrane-bounded organelle	GO:0008422//beta-glucosidase activity	GO:0006605//protein targeting;GO:0006950//response to stress;GO:0009755//hormone-mediated signaling pathway;GO:0043067//regulation of programmed cell death;GO:0044238//primary metabolic process;GO:0045229//external encapsulating structure organization
BraA01g038320.3C	28.9333	68.13	1.23556	5.91539e-20	3.95299e-18	At3g13160	PREDICTED: pentatricopeptide repeat-containing protein At3g13160, mitochondrial [Brassica rapa]	-	-	-	-	GO:0043231//intracellular membrane-bounded organelle	-	GO:0006221//pyrimidine nucleotide biosynthetic process;GO:0016571//histone methylation;GO:0048580//regulation of post-embryonic development
BraA03g033230.3C	1.52	9.01333	2.56799	6.15441e-20	4.10467e-18	PUB9	PREDICTED: U-box domain-containing protein 9-like [Brassica rapa]	-	-	-	-	GO:0016020//membrane;GO:0043231//intracellular membrane-bounded organelle	GO:0019787//ubiquitin-like protein transferase activity;GO:0033612//receptor serine/threonine kinase binding	GO:0006468//protein phosphorylation;GO:0009737//response to abscisic acid;GO:0009755//hormone-mediated signaling pathway;GO:0032446//protein modification by small protein conjugation;GO:0048528//post-embryonic root development
BraA07g029840.3C	25.2433	11.3567	-1.15236	6.4818e-20	4.31458e-18	CEL1	PREDICTED: endoglucanase 8 [Brassica napus]	-	-	-	-	GO:0009536//plastid	GO:0004553//hydrolase activity, hydrolyzing O-glycosyl compounds	GO:0009825//multidimensional cell growth;GO:0030243//cellulose metabolic process;GO:0071555//cell wall organization
BraA02g009650.3C	10.8133	43.5033	2.00831	7.21239e-20	4.79153e-18	CAF1-11	PREDICTED: probable CCR4-associated factor 1 homolog 11 [Brassica rapa]	Genetic Information Processing	Folding, sorting and degradation	ko03018//RNA degradation	K12581	-	-	-
BraA07g035440.3C	27.86	13.4867	-1.04666	7.32348e-20	4.85587e-18	CEL1	PREDICTED: endoglucanase 8 [Brassica rapa]	-	-	-	-	GO:0009536//plastid	GO:0004553//hydrolase activity, hydrolyzing O-glycosyl compounds	GO:0009825//multidimensional cell growth;GO:0030243//cellulose metabolic process;GO:0071555//cell wall organization
BraA07g011590.3C	16.4767	1.63	-3.33748	8.11612e-20	5.37098e-18	-	PREDICTED: cysteine protease inhibitor WSCP-like [Brassica rapa]	-	-	-	-	-	-	-
BraA01g044820.3C	43.07	17.8233	-1.27292	8.32774e-20	5.50034e-18	HAT5	PREDICTED: homeobox-leucine zipper protein HAT5-like isoform X1 [Brassica rapa]	-	-	-	-	GO:0043231//intracellular membrane-bounded organelle	GO:0001071//nucleic acid binding transcription factor activity;GO:0003677//DNA binding;GO:0046983//protein dimerization activity	GO:0001101//response to acid chemical;GO:0003006//developmental process involved in reproduction;GO:0006355//regulation of transcription, DNA-templated;GO:0006787//porphyrin-containing compound catabolic process;GO:0006970//response to osmotic stress;GO:0009416//response to light stimulus;GO:0009606//tropism;GO:0009887//organ morphogenesis;GO:0015698//inorganic anion transport
BraA03g054960.3C	1.45	13.6167	3.23125	8.65327e-20	5.69329e-18	At4g29190	PREDICTED: zinc finger CCCH domain-containing protein 49-like [Brassica napus]	-	-	-	-	-	-	-
BraA06g030110.3C	86.2267	206.15	1.25749	9.19779e-20	6.03988e-18	-	PREDICTED: senescence/dehydration-associated protein At3g51250-like [Brassica rapa]	Cellular Processes	Transport and catabolism	ko04144//Endocytosis	K19366	GO:0016020//membrane	-	GO:0001101//response to acid chemical;GO:0009408//response to heat
BraA02g025510.3C	0.883333	22.8967	4.69604	9.34627e-20	6.12558e-18	WRKY40	probable WRKY transcription factor 40 [Brassica rapa]	-	-	-	-	GO:0043231//intracellular membrane-bounded organelle	GO:0001071//nucleic acid binding transcription factor activity;GO:0003677//DNA binding	GO:0000160//phosphorelay signal transduction system;GO:0006605//protein targeting;GO:0009617//response to bacterium;GO:0009620//response to fungus;GO:0009642//response to light intensity;GO:0009694//jasmonic acid metabolic process;GO:0009696//salicylic acid metabolic process;GO:0009755//hormone-mediated signaling pathway;GO:0009863//salicylic acid mediated signaling pathway;GO:0010243//response t…
BraA06g036400.3C	11.0733	4.33333	-1.35354	9.50626e-20	6.21848e-18	PHS1	PREDICTED: alpha-glucan phosphorylase 1 isoform X1 [Brassica rapa]	Metabolism;Metabolism;Metabolism	Global and overview maps;Global and overview maps;Carbohydrate metabolism	ko01100//Metabolic pathways;ko01110//Biosynthesis of secondary metabolites;ko00500//Starch and sucrose metabolism	K00688;K00688;K00688	-	-	-
BraA01g011330.3C	27.1167	8.9	-1.6073	1.00102e-19	6.53558e-18	TPS08	BnaA01g35040D [Brassica napus]	-	-	-	-	GO:0009536//plastid	-	-
BraA07g031090.3C	49.8533	22.0667	-1.17582	1.04928e-19	6.83758e-18	Stat2	PREDICTED: histidine-rich glycoprotein isoform X1 [Brassica rapa]	-	-	-	-	-	-	-
BraA07g040310.3C	5.82	1.86333	-1.64313	1.12154e-19	7.2806e-18	-	BnaA07g33030D [Brassica napus]	-	-	-	-	-	-	-
BraA10g030140.3C	3.48	18.6433	2.4215	1.13568e-19	7.35837e-18	CIPK2	PREDICTED: CBL-interacting serine/threonine-protein kinase 2-like [Brassica rapa]	-	-	-	-	-	-	-
BraA01g035690.3C	2.48667	13.2433	2.41298	1.18838e-19	7.68522e-18	At3g16800	PREDICTED: probable protein phosphatase 2C 41 [Brassica rapa]	-	-	-	-	GO:0043231//intracellular membrane-bounded organelle	GO:0004721//phosphoprotein phosphatase activity;GO:0043169//cation binding	-
BraA03g035740.3C	2.57667	7.46333	1.53431	1.32864e-19	8.57601e-18	ABCC3	PREDICTED: ABC transporter C family member 3-like [Brassica rapa]	-	-	-	-	-	-	-
MSTRG.19805	36.4633	120.247	1.72148	1.65412e-19	1.06366e-17	--	Hypoxia-responsive family protein [Arabidopsis thaliana]	-	-	-	-	GO:0031224//intrinsic component of membrane	-	GO:0009725//response to hormone
BraA01g012000.3C	1.31333	7.80667	2.57147	1.7059e-19	1.09489e-17	-	transmembrane protein [Arabidopsis thaliana]	-	-	-	-	-	-	-
MSTRG.33265	2.11	10.6033	2.3292	1.7818e-19	1.14146e-17	RVE1	protein REVEILLE 1 [Brassica rapa]	-	-	-	-	-	-	GO:0001101//response to acid chemical;GO:0009628//response to abiotic stimulus;GO:0009725//response to hormone;GO:0009791//post-embryonic development;GO:0050789//regulation of biological process
BraA09g038140.3C	100.66	225.457	1.16336	2.26095e-19	1.44299e-17	TEM1	PREDICTED: AP2/ERF and B3 domain-containing transcription repressor TEM1-like [Brassica rapa]	-	-	-	-	GO:0043231//intracellular membrane-bounded organelle	GO:0001071//nucleic acid binding transcription factor activity;GO:0003676//nucleic acid binding	GO:0000160//phosphorelay signal transduction system;GO:0006873//cellular ion homeostasis;GO:0009648//photoperiodism;GO:0010468//regulation of gene expression;GO:0030001//metal ion transport;GO:0034645//cellular macromolecule biosynthetic process
BraA02g025180.3C	10.4267	43.5133	2.06118	2.5835e-19	1.64269e-17	-	BnaC02g25630D [Brassica napus]	-	-	-	-	-	-	-
BraA05g040880.3C	22.1767	9.85667	-1.16987	2.71539e-19	1.72334e-17	CGS1	BnaA05g34080D [Brassica napus]	Metabolism;Metabolism;Metabolism;Metabolism;Metabolism;Metabolism	Global and overview maps;Global and overview maps;Global and overview maps;Amino acid metabolism;Energy metabolism;Metabolism of other amino acids	ko01100//Metabolic pathways;ko01110//Biosynthesis of secondary metabolites;ko01230//Biosynthesis of amino acids;ko00270//Cysteine and methionine metabolism;ko00920//Sulfur metabolism;ko00450//Selenocompound metabolism	K01739;K01739;K01739;K01739;K01739;K01739	-	-	-
BraA05g037360.3C	73.8867	26.5433	-1.47696	2.76088e-19	1.74895e-17	LHCB4.2	PREDICTED: chlorophyll a-b binding protein CP29.2, chloroplastic [Brassica rapa]	Metabolism;Metabolism	Global and overview maps;Energy metabolism	ko01100//Metabolic pathways;ko00196//Photosynthesis - antenna proteins	K08915;K08915	GO:0009521//photosystem;GO:0009526//plastid envelope;GO:0031224//intrinsic component of membrane;GO:0031976//plastid thylakoid;GO:0044434//chloroplast part	GO:0043169//cation binding;GO:0046906//tetrapyrrole binding	GO:0000097//sulfur amino acid biosynthetic process;GO:0006091//generation of precursor metabolites and energy;GO:0009639//response to red or far red light;GO:0009642//response to light intensity;GO:0009725//response to hormone;GO:0016072//rRNA metabolic process;GO:0031399//regulation of protein modification process;GO:0034285//response to disaccharide;GO:0043269//regulation of ion transport
BraA05g002230.3C	23.74	7.24333	-1.71259	2.97389e-19	1.87973e-17	-	BnaC04g01900D [Brassica napus]	-	-	-	-	GO:0005911//cell-cell junction	-	-
BraA07g001100.3C	13.87	3.99	-1.79751	2.97836e-19	1.87973e-17	TMK3	PREDICTED: receptor-like kinase TMK3 [Brassica rapa]	-	-	-	-	-	-	-
BraA05g012870.3C	3.30667	0.486667	-2.76437	3.09125e-19	1.94738e-17	BGLU33	PREDICTED: beta-glucosidase 33-like [Brassica napus]	Metabolism;Metabolism;Metabolism;Metabolism;Metabolism	Global and overview maps;Global and overview maps;Biosynthesis of other secondary metabolites;Carbohydrate metabolism;Metabolism of other amino acids	ko01100//Metabolic pathways;ko01110//Biosynthesis of secondary metabolites;ko00940//Phenylpropanoid biosynthesis;ko00500//Starch and sucrose metabolism;ko00460//Cyanoamino acid metabolism	K01188;K01188;K01188;K01188;K01188	-	-	-
BraA01g015570.3C	6.50333	20.29	1.64152	3.18191e-19	2.00079e-17	RPN7	PREDICTED: 26S proteasome non-ATPase regulatory subunit 6 homolog [Brassica rapa]	Genetic Information Processing	Folding, sorting and degradation	ko03050//Proteasome	K03037	-	-	-
BraA02g036530.3C	11.5267	28.73	1.31758	3.47621e-19	2.18181e-17	ALA10	PREDICTED: phospholipid-transporting ATPase 10 [Brassica rapa]	-	-	-	-	GO:0031224//intrinsic component of membrane	GO:0032550//purine ribonucleoside binding;GO:0042625//ATPase coupled ion transmembrane transporter activity	-
BraA09g065310.3C	19.27	5.96	-1.69297	3.68044e-19	2.30575e-17	CPX1	PREDICTED: coproporphyrinogen-III oxidase 1, chloroplastic-like isoform X1 [Brassica rapa]	Metabolism;Metabolism;Metabolism	Global and overview maps;Global and overview maps;Metabolism of cofactors and vitamins	ko01100//Metabolic pathways;ko01110//Biosynthesis of secondary metabolites;ko00860//Porphyrin and chlorophyll metabolism	K00228;K00228;K00228	-	-	-
BraA03g055020.3C	23.41	6.93	-1.7562	3.76451e-19	2.35409e-17	APS1	PREDICTED: acid phosphatase 1 [Brassica rapa]	-	-	-	-	GO:0031090//organelle membrane;GO:0043231//intracellular membrane-bounded organelle;GO:0044444//cytoplasmic part	GO:0016791//phosphatase activity	-
BraA02g037110.3C	6.95333	24.8733	1.83882	3.8008e-19	2.37244e-17	SDR2a	BnaA02g28260D [Brassica napus]	-	-	-	-	-	GO:0003824//catalytic activity	GO:0010087//phloem or xylem histogenesis;GO:0044260//cellular macromolecule metabolic process
BraA07g034960.3C	37.3967	122.99	1.71756	4.08174e-19	2.54314e-17	GATL9	PREDICTED: probable galacturonosyltransferase-like 9 [Brassica rapa]	-	-	-	-	GO:0031224//intrinsic component of membrane;GO:0043231//intracellular membrane-bounded organelle	GO:0008194//UDP-glycosyltransferase activity	GO:0000271//polysaccharide biosynthetic process;GO:0045229//external encapsulating structure organization
BraA05g014410.3C	5.27333	20.3767	1.95013	4.43564e-19	2.7586e-17	PBD1	PREDICTED: proteasome subunit beta type-2-A-like [Brassica rapa]	Genetic Information Processing	Folding, sorting and degradation	ko03050//Proteasome	K02734	-	-	-
BraA06g009580.3C	142.993	62.8367	-1.18627	4.69242e-19	2.91297e-17	At1g12010	PREDICTED: 1-aminocyclopropane-1-carboxylate oxidase 3 [Brassica rapa]	Metabolism;Metabolism;Metabolism	Global and overview maps;Global and overview maps;Amino acid metabolism	ko01100//Metabolic pathways;ko01110//Biosynthesis of secondary metabolites;ko00270//Cysteine and methionine metabolism	K05933;K05933;K05933	-	GO:0016641//oxidoreductase activity, acting on the CH-NH2 group of donors, oxygen as acceptor;GO:0016705//oxidoreductase activity, acting on paired donors, with incorporation or reduction of molecular oxygen;GO:0019842//vitamin binding;GO:0043169//cation binding	GO:0006950//response to stress;GO:0009692//ethylene metabolic process;GO:0044710//single-organism metabolic process;GO:0070542//response to fatty acid
BraA09g033700.3C	63.3067	29.7267	-1.0906	4.81362e-19	2.98278e-17	PSAF	PREDICTED: photosystem I reaction center subunit III, chloroplastic [Brassica rapa]	Metabolism;Metabolism	Global and overview maps;Energy metabolism	ko01100//Metabolic pathways;ko00195//Photosynthesis	K02694;K02694	GO:0009526//plastid envelope;GO:0031224//intrinsic component of membrane;GO:0031976//plastid thylakoid;GO:0043234//protein complex;GO:0044434//chloroplast part	-	GO:0000097//sulfur amino acid biosynthetic process
MSTRG.4520	24.6567	61.45	1.31744	4.90434e-19	3.03348e-17	PRMT10	protein arginine N-methyltransferase PRMT10 [Brassica rapa]	-	-	-	-	-	-	-
BraA10g032020.3C	20.4333	48.77	1.25507	5.36034e-19	3.30952e-17	At2g29580	PREDICTED: protein RNA-directed DNA methylation 3-like, partial [Brassica rapa]	Genetic Information Processing	Transcription	ko03040//Spliceosome	K12872	-	GO:0005488//binding	-
BraA04g004360.3C	4.22667	0.18	-4.55345	6.48399e-19	3.99603e-17	At3g55800	PREDICTED: sedoheptulose-1,7-bisphosphatase, chloroplastic-like isoform X3 [Brassica rapa]	Metabolism;Metabolism;Metabolism	Global and overview maps;Global and overview maps;Energy metabolism	ko01100//Metabolic pathways;ko01200//Carbon metabolism;ko00710//Carbon fixation in photosynthetic organisms	K01100;K01100;K01100	GO:0005576//extracellular region;GO:0009526//plastid envelope;GO:0009532//plastid stroma	GO:0043169//cation binding;GO:0050308//sugar-phosphatase activity	GO:0000097//sulfur amino acid biosynthetic process;GO:0005982//starch metabolic process;GO:0005985//sucrose metabolic process;GO:0006090//pyruvate metabolic process;GO:0006605//protein targeting;GO:0006739//NADP metabolic process;GO:0006996//organelle organization;GO:0009617//response to bacterium;GO:0009620//response to fungus;GO:0009696//salicylic acid metabolic process;GO:0009755//hormone-medi…
BraA09g006520.3C	8.32	23.6867	1.50942	6.85844e-19	4.21918e-17	RPN11	Mov34/MPN/PAD-1 family protein [Arabidopsis thaliana]	Genetic Information Processing	Folding, sorting and degradation	ko03050//Proteasome	K03030	GO:0005838//proteasome regulatory particle;GO:0043231//intracellular membrane-bounded organelle;GO:0044444//cytoplasmic part	GO:0043169//cation binding;GO:0070011//peptidase activity, acting on L-amino acid peptides	GO:0000338//protein deneddylation;GO:0006090//pyruvate metabolic process;GO:0006498//N-terminal protein lipidation;GO:0006511//ubiquitin-dependent protein catabolic process;GO:0006605//protein targeting;GO:0006970//response to osmotic stress;GO:0006996//organelle organization;GO:0009062//fatty acid catabolic process;GO:0009404//toxin metabolic process;GO:0009639//response to red or far red light;…
BraA05g038910.3C	3.59	8.66333	1.27094	6.87159e-19	4.21965e-17	HEATR1	BnaA05g30840D [Brassica napus]	Genetic Information Processing	Translation	ko03008//Ribosome biogenesis in eukaryotes	K14550	-	-	-
BraA03g013900.3C	11.5333	2.53	-2.1886	8.16822e-19	5.00685e-17	GH3.6	PREDICTED: indole-3-acetic acid-amido synthetase GH3.6-like [Brassica rapa]	Environmental Information Processing	Signal transduction	ko04075//Plant hormone signal transduction	K14487	GO:0009536//plastid	GO:0016881//acid-amino acid ligase activity	GO:0000902//cell morphogenesis;GO:0009755//hormone-mediated signaling pathway;GO:0014070//response to organic cyclic compound;GO:0048878//chemical homeostasis
BraA06g044010.3C	3.40667	11.7633	1.78786	1.001e-18	6.12477e-17	RPT4A	PREDICTED: 26S protease regulatory subunit 10B homolog A [Brassica rapa]	Genetic Information Processing	Folding, sorting and degradation	ko03050//Proteasome	K03064	GO:0005911//cell-cell junction;GO:0016020//membrane;GO:0030312//external encapsulating structure;GO:0043231//intracellular membrane-bounded organelle;GO:0043232//intracellular non-membrane-bounded organelle;GO:0043234//protein complex;GO:0044444//cytoplasmic part	GO:0017111//nucleoside-triphosphatase activity	GO:0006511//ubiquitin-dependent protein catabolic process;GO:0016192//vesicle-mediated transport;GO:0030243//cellulose metabolic process;GO:0035966//response to topologically incorrect protein;GO:0043623//cellular protein complex assembly
BraA09g003490.3C	11.14	36.15	1.69825	1.023e-18	6.24821e-17	bcsl1b	PREDICTED: AAA-ATPase At3g28580 [Brassica rapa]	-	-	-	-	GO:0016020//membrane;GO:0043231//intracellular membrane-bounded organelle	GO:0017111//nucleoside-triphosphatase activity;GO:0032550//purine ribonucleoside binding	GO:0001101//response to acid chemical;GO:0009725//response to hormone
BraA06g007970.3C	14.82	33.22	1.16451	1.08227e-18	6.59839e-17	At1g11330	BnaA06g06990D [Brassica napus]	-	-	-	-	GO:0016020//membrane	GO:0005488//binding;GO:0016772//transferase activity, transferring phosphorus-containing groups	GO:0009987//cellular process
BraA06g003400.3C	16.0733	4.94667	-1.70014	1.11964e-18	6.814e-17	DIM	BnaA06g02910D [Brassica napus]	Metabolism;Metabolism;Metabolism	Global and overview maps;Global and overview maps;Lipid metabolism	ko01100//Metabolic pathways;ko01110//Biosynthesis of secondary metabolites;ko00100//Steroid biosynthesis	K09828;K09828;K09828	GO:0031090//organelle membrane;GO:0031224//intrinsic component of membrane;GO:0043231//intracellular membrane-bounded organelle	GO:0005515//protein binding;GO:0016628//oxidoreductase activity, acting on the CH-CH group of donors, NAD or NADP as acceptor	GO:0000097//sulfur amino acid biosynthetic process;GO:0003006//developmental process involved in reproduction;GO:0006073//cellular glucan metabolic process;GO:0006637//acyl-CoA metabolic process;GO:0009698//phenylpropanoid metabolic process;GO:0009826//unidimensional cell growth;GO:0009832//plant-type cell wall biogenesis;GO:0016129//phytosteroid biosynthetic process;GO:0043479//pigment accumulat…
BraA02g002960.3C	365.173	162.003	-1.17256	1.12938e-18	6.86101e-17	EXL4	PREDICTED: protein EXORDIUM-like 4 [Brassica rapa]	-	-	-	-	GO:0005911//cell-cell junction;GO:0009536//plastid;GO:0044420//extracellular matrix component;GO:0044421//extracellular region part	GO:0016740//transferase activity;GO:0016788//hydrolase activity, acting on ester bonds	GO:0000003//reproduction;GO:0006629//lipid metabolic process;GO:0009620//response to fungus;GO:0010208//pollen wall assembly
BraA06g043770.3C	53.31	21.0767	-1.33876	1.15724e-18	7.01779e-17	PHT1-3	PREDICTED: probable inorganic phosphate transporter 1-3 [Brassica rapa]	-	-	-	-	-	-	-
BraA09g004340.3C	7.76333	0.383333	-4.34	1.24484e-18	7.53557e-17	SDI1	PREDICTED: protein SULFUR DEFICIENCY-INDUCED 1-like [Brassica rapa]	-	-	-	-	-	-	-
MSTRG.22939	142.983	305.82	1.09684	1.32173e-18	7.97274e-17	--	BnaC02g02340D [Brassica napus]	-	-	-	-	-	-	-
BraA09g005330.3C	12.95	2.65667	-2.28526	1.38359e-18	8.33115e-17	BSMT1	PREDICTED: salicylate/benzoate carboxyl methyltransferase-like [Brassica rapa]	-	-	-	-	-	-	-
BraA04g010400.3C	21.6133	64.1733	1.57005	1.40599e-18	8.45106e-17	PCS1	PREDICTED: aspartic proteinase PCS1 [Brassica rapa]	-	-	-	-	GO:0043231//intracellular membrane-bounded organelle	GO:0004175//endopeptidase activity	GO:0001101//response to acid chemical;GO:0006694//steroid biosynthetic process;GO:0009314//response to radiation;GO:0009664//plant-type cell wall organization;GO:0010383//cell wall polysaccharide metabolic process;GO:0019538//protein metabolic process
BraA02g027010.3C	1.12667	6.81667	2.59701	1.47924e-18	8.8757e-17	LECRK44	PREDICTED: L-type lectin-domain containing receptor kinase IV.4-like isoform X1 [Brassica rapa]	-	-	-	-	-	-	-
BraA02g016160.3C	3.71333	0.196667	-4.23889	1.6379e-18	9.7932e-17	At1g74360	PREDICTED: probable LRR receptor-like serine/threonine-protein kinase At1g74360 [Brassica rapa]	-	-	-	-	GO:0043231//intracellular membrane-bounded organelle	GO:0004672//protein kinase activity;GO:0032550//purine ribonucleoside binding	GO:0002252//immune effector process;GO:0006464//cellular protein modification process;GO:0006605//protein targeting;GO:0006952//defense response;GO:0007167//enzyme linked receptor protein signaling pathway;GO:0009617//response to bacterium;GO:0009620//response to fungus;GO:0009755//hormone-mediated signaling pathway;GO:0009863//salicylic acid mediated signaling pathway;GO:0010243//response to org…
BraA06g044130.3C	12.4	3.77667	-1.71515	1.76043e-18	1.05074e-16	PNSB2	PREDICTED: photosynthetic NDH subunit of subcomplex B 2, chloroplastic [Brassica rapa]	-	-	-	-	-	-	-
BraA05g006050.3C	33.78	3.79667	-3.15336	2.12425e-18	1.26347e-16	ELF4	PREDICTED: protein EARLY FLOWERING 4 [Brassica rapa]	-	-	-	-	GO:0043231//intracellular membrane-bounded organelle	GO:0046983//protein dimerization activity	GO:0007602//phototransduction;GO:0009639//response to red or far red light;GO:0009648//photoperiodism;GO:0042752//regulation of circadian rhythm;GO:0048580//regulation of post-embryonic development;GO:0090567//reproductive shoot system development
MSTRG.4659	29.65	79.9433	1.43095	2.13265e-18	1.26625e-16	PABN1	polyadenylate-binding protein 1 [Brassica rapa]	Genetic Information Processing	Translation	ko03015//mRNA surveillance pathway	K14396	GO:0016604//nuclear body;GO:0031090//organelle membrane;GO:0044444//cytoplasmic part	GO:0070717//poly-purine tract binding	GO:0000338//protein deneddylation;GO:0006396//RNA processing;GO:0006886//intracellular protein transport;GO:0007049//cell cycle;GO:0009639//response to red or far red light
MSTRG.17737	17.85	54.19	1.6021	2.19025e-18	1.29819e-16	--	BnaCnng28680D [Brassica napus]	-	-	-	-	-	-	-
BraA02g028460.3C	13.21	34.3567	1.37896	2.30244e-18	1.36232e-16	CBF5	PREDICTED: H/ACA ribonucleoprotein complex subunit 4-like [Brassica rapa]	Genetic Information Processing	Translation	ko03008//Ribosome biogenesis in eukaryotes	K11131	GO:0005634//nucleus;GO:0005911//cell-cell junction;GO:0043232//intracellular non-membrane-bounded organelle;GO:0044444//cytoplasmic part	GO:0003676//nucleic acid binding;GO:0016866//intramolecular transferase activity	GO:0001522//pseudouridine synthesis;GO:0006163//purine nucleotide metabolic process
BraA03g051030.3C	156.097	73.06	-1.09529	2.4633e-18	1.45497e-16	PIP1-5	PREDICTED: probable aquaporin PIP1-5 isoform X1 [Brassica napus]	-	-	-	-	-	-	-
BraA05g034800.3C	15.24	3.95667	-1.94551	2.53834e-18	1.4967e-16	ACT11	PREDICTED: actin-11 [Brassica rapa]	-	-	-	-	GO:0005911//cell-cell junction;GO:0009526//plastid envelope;GO:0009532//plastid stroma;GO:0016020//membrane;GO:0043232//intracellular non-membrane-bounded organelle	GO:0005198//structural molecule activity;GO:0032550//purine ribonucleoside binding	GO:0006006//glucose metabolic process;GO:0007010//cytoskeleton organization;GO:0051603//proteolysis involved in cellular protein catabolic process
BraA02g004570.3C	46.7367	123.877	1.40628	2.59791e-18	1.52918e-16	DRT100	PREDICTED: DNA-damage-repair/toleration protein DRT100-like [Brassica rapa]	-	-	-	-	-	-	GO:0050794//regulation of cellular process
BraA02g021090.3C	0.933333	14.6233	3.96974	2.70565e-18	1.58985e-16	LOX4	PREDICTED: lipoxygenase 4, chloroplastic [Brassica rapa]	Metabolism;Metabolism;Metabolism;Metabolism	Global and overview maps;Global and overview maps;Lipid metabolism;Lipid metabolism	ko01100//Metabolic pathways;ko01110//Biosynthesis of secondary metabolites;ko00592//alpha-Linolenic acid metabolism;ko00591//Linoleic acid metabolism	K00454;K00454;K00454;K00454	-	-	-
BraA06g012830.3C	67.4067	139.767	1.05206	2.75832e-18	1.61801e-16	RHM1	PREDICTED: trifunctional UDP-glucose 4,6-dehydratase/UDP-4-keto-6-deoxy-D-glucose 3,5-epimerase/UDP-4-keto-L-rhamnose-reductase RHM1-like [Brassica rapa]	Metabolism	Carbohydrate metabolism	ko00520//Amino sugar and nucleotide sugar metabolism	K12450	GO:0005911//cell-cell junction;GO:0009536//plastid	GO:0016616//oxidoreductase activity, acting on the CH-OH group of donors, NAD or NADP as acceptor;GO:0016836//hydro-lyase activity;GO:0048037//cofactor binding	GO:0009226//nucleotide-sugar biosynthetic process;GO:0009411//response to UV;GO:0010928//regulation of auxin mediated signaling pathway;GO:0033692//cellular polysaccharide biosynthetic process;GO:0034285//response to disaccharide;GO:0045229//external encapsulating structure organization;GO:0051553//flavone biosynthetic process
BraA01g037350.3C	48.6767	106.01	1.1229	2.83278e-18	1.65883e-16	PME3	PREDICTED: pectinesterase/pectinesterase inhibitor 3-like [Brassica napus]	Metabolism;Metabolism	Global and overview maps;Carbohydrate metabolism	ko01100//Metabolic pathways;ko00040//Pentose and glucuronate interconversions	K01051;K01051	-	-	-
BraA04g022070.3C	12.2933	35.7733	1.54101	3.07672e-18	1.79859e-16	GSL-OH	PREDICTED: probable 2-oxoacid dependent dioxygenase [Brassica rapa]	-	-	-	-	-	-	-
BraA07g028640.3C	5.60667	18.93	1.75546	3.11742e-18	1.81926e-16	UBP12	PREDICTED: probable inactive serine/threonine-protein kinase fnkC [Brassica rapa]	-	-	-	-	-	-	-
BraA01g008860.3C	44.84	18.3367	-1.29005	3.2347e-18	1.88448e-16	PSB28	PREDICTED: photosystem II reaction center PSB28 protein, chloroplastic [Brassica rapa]	Metabolism;Metabolism	Global and overview maps;Energy metabolism	ko01100//Metabolic pathways;ko00195//Photosynthesis	K08903;K08903	-	-	-
BraA06g033180.3C	10.7733	1.34	-3.00716	3.24878e-18	1.88945e-16	SLC25A44	PREDICTED: solute carrier family 25 member 44 [Brassica rapa]	-	-	-	-	GO:0019866//organelle inner membrane;GO:0031224//intrinsic component of membrane	-	GO:0044763//single-organism cellular process;GO:1902582//single-organism intracellular transport
BraA01g021450.3C	293.8	875.603	1.57544	3.27359e-18	1.90063e-16	TPRP-F1	BnaA01g18740D [Brassica napus]	-	-	-	-	-	-	-
BraA06g043450.3C	5.60667	19.7567	1.81712	3.29764e-18	1.91134e-16	CRRSP56	PREDICTED: cysteine-rich repeat secretory protein 56 isoform X1 [Brassica rapa]	-	-	-	-	-	-	-
BraA09g060090.3C	14.79	39.6433	1.42246	3.34355e-18	1.93466e-16	-	BnaA09g46240D [Brassica napus]	-	-	-	-	-	-	-
MSTRG.18951	122.92	50.7467	-1.27633	3.3728e-18	1.94828e-16	psbA	NADH-plastoquinone oxidoreductase subunit 2 [Plukenetia volubilis]	Metabolism;Metabolism	Global and overview maps;Energy metabolism	ko01100//Metabolic pathways;ko00195//Photosynthesis	K02703;K02703	GO:0009521//photosystem;GO:0009526//plastid envelope;GO:0031224//intrinsic component of membrane;GO:0031976//plastid thylakoid;GO:0044434//chloroplast part	GO:0009055//electron carrier activity;GO:0016491//oxidoreductase activity;GO:0046906//tetrapyrrole binding;GO:0046914//transition metal ion binding	GO:0006464//cellular protein modification process;GO:0006950//response to stress;GO:0009767//photosynthetic electron transport chain;GO:0032774//RNA biosynthetic process;GO:0043623//cellular protein complex assembly
BraA03g025420.3C	30.8033	12.7433	-1.27334	3.55691e-18	2.04505e-16	PME12	PREDICTED: probable pectinesterase/pectinesterase inhibitor 12 [Brassica rapa]	-	-	-	-	-	-	-
BraA01g014840.3C	22.8033	2.74333	-3.05524	3.55833e-18	2.04505e-16	-	BnaA08g10720D [Brassica napus]	-	-	-	-	-	-	GO:0009628//response to abiotic stimulus
BraA05g010620.3C	5.19667	0.396667	-3.71159	3.71625e-18	2.13222e-16	CYP710A1	PREDICTED: cytochrome P450 710A1 [Brassica rapa]	Metabolism;Metabolism;Metabolism	Global and overview maps;Global and overview maps;Lipid metabolism	ko01100//Metabolic pathways;ko01110//Biosynthesis of secondary metabolites;ko00100//Steroid biosynthesis	K09832;K09832;K09832	GO:0031224//intrinsic component of membrane	GO:0016717//oxidoreductase activity, acting on paired donors, with oxidation of a pair of donors resulting in the reduction of molecular oxygen to two molecules of water;GO:0046906//tetrapyrrole binding;GO:0046914//transition metal ion binding	GO:0006694//steroid biosynthetic process;GO:0009247//glycolipid biosynthetic process;GO:0009267//cellular response to starvation;GO:0009404//toxin metabolic process;GO:0009414//response to water deprivation;GO:0014070//response to organic cyclic compound;GO:0016104//triterpenoid biosynthetic process
BraA06g007090.3C	3.69333	11.76	1.67089	3.72738e-18	2.135e-16	GRP23	PREDICTED: pentatricopeptide repeat-containing protein At1g10270-like [Brassica rapa]	-	-	-	-	GO:0043231//intracellular membrane-bounded organelle	GO:0005488//binding	GO:0000377//RNA splicing, via transesterification reactions with bulged adenosine as nucleophile;GO:0001101//response to acid chemical;GO:0009793//embryo development ending in seed dormancy;GO:0034645//cellular macromolecule biosynthetic process;GO:0044763//single-organism cellular process
BraA01g042610.3C	12.37	35.4033	1.51704	4.04373e-18	2.31072e-16	At3g05500	PREDICTED: REF/SRPP-like protein At3g05500 [Brassica rapa]	-	-	-	-	GO:0043231//intracellular membrane-bounded organelle;GO:0043232//intracellular non-membrane-bounded organelle	-	GO:0010243//response to organonitrogen compound;GO:0046942//carboxylic acid transport;GO:0051235//maintenance of location
BraA03g021180.3C	29.0867	69.8133	1.26314	4.04771e-18	2.31072e-16	RPP0A	PREDICTED: 60S acidic ribosomal protein P0-1 [Brassica rapa]	Genetic Information Processing	Translation	ko03010//Ribosome	K02941	GO:0005840//ribosome;GO:0043231//intracellular membrane-bounded organelle	GO:0005198//structural molecule activity;GO:0005488//binding	GO:0009451//RNA modification;GO:0010467//gene expression;GO:0022613//ribonucleoprotein complex biogenesis;GO:0034645//cellular macromolecule biosynthetic process
BraA08g033940.3C	7.89333	23.1133	1.55002	4.13654e-18	2.35748e-16	At1g06360	PREDICTED: delta-9 desaturase-like 5 protein [Brassica rapa]	Metabolism;Metabolism	Global and overview maps;Lipid metabolism	ko01212//Fatty acid metabolism;ko01040//Biosynthesis of unsaturated fatty acids	K00507;K00507	-	-	-
BraA09g061080.3C	24.8267	7.87	-1.65746	4.22771e-18	2.40542e-16	At1g53080	PREDICTED: lectin-like protein At1g53080 [Brassica rapa]	-	-	-	-	GO:0005576//extracellular region;GO:0005618//cell wall;GO:0009536//plastid	GO:0005488//binding	GO:0009751//response to salicylic acid;GO:0009814//defense response, incompatible interaction;GO:0009987//cellular process
BraA06g002110.3C	14.2033	6.80667	-1.06121	4.66196e-18	2.64807e-16	ROPGEF11	PREDICTED: rop guanine nucleotide exchange factor 11-like [Brassica napus]	-	-	-	-	-	-	-
BraA09g018630.3C	3.03	8.44333	1.47849	5.17135e-18	2.93253e-16	TPS28	PREDICTED: terpenoid synthase 28-like [Brassica rapa]	-	-	-	-	GO:0044424//intracellular part	GO:0016838//carbon-oxygen lyase activity, acting on phosphates	GO:0006721//terpenoid metabolic process
BraA04g024190.3C	0.103333	3.65667	5.14515	5.29805e-18	2.99938e-16	RLP12	PREDICTED: receptor-like protein 12 [Brassica napus]	-	-	-	-	-	-	-
BraA10g021100.3C	14.8533	5.1	-1.54222	5.36425e-18	3.03182e-16	BG	PREDICTED: basic 7S globulin 2 [Brassica rapa]	-	-	-	-	-	-	GO:0019538//protein metabolic process
BraA09g035730.3C	43.5733	94.3533	1.11463	5.6838e-18	3.20711e-16	RPN6	PREDICTED: 26S proteasome non-ATPase regulatory subunit 11 homolog [Brassica rapa]	Genetic Information Processing	Folding, sorting and degradation	ko03050//Proteasome	K03036	GO:0005911//cell-cell junction;GO:0009536//plastid;GO:0043234//protein complex	-	GO:0000302//response to reactive oxygen species;GO:0001558//regulation of cell growth;GO:0006511//ubiquitin-dependent protein catabolic process;GO:0009642//response to light intensity;GO:0010038//response to metal ion;GO:0010467//gene expression;GO:0033554//cellular response to stress;GO:0035966//response to topologically incorrect protein;GO:0043248//proteasome assembly;GO:0044786//cell cycle DN…
BraA01g008390.3C	20.3233	9.34	-1.12164	5.84044e-18	3.29005e-16	GGT3	PREDICTED: gamma-glutamyltranspeptidase 3-like [Brassica rapa]	Metabolism;Metabolism;Metabolism;Metabolism;Metabolism	Global and overview maps;Metabolism of other amino acids;Metabolism of other amino acids;Metabolism of other amino acids;Lipid metabolism	ko01100//Metabolic pathways;ko00480//Glutathione metabolism;ko00460//Cyanoamino acid metabolism;ko00430//Taurine and hypotaurine metabolism;ko00590//Arachidonic acid metabolism	K18592;K18592;K18592;K18592;K18592	-	-	-
BraA02g005310.3C	0.44	4.89667	3.47622	6.01252e-18	3.37624e-16	PER55	BnaA02g02010D [Brassica napus]	Metabolism;Metabolism;Metabolism	Global and overview maps;Global and overview maps;Biosynthesis of other secondary metabolites	ko01100//Metabolic pathways;ko01110//Biosynthesis of secondary metabolites;ko00940//Phenylpropanoid biosynthesis	K00430;K00430;K00430	-	-	-
BraA04g013670.3C	13.1533	3.12	-2.07581	6.01326e-18	3.37624e-16	GDPD2	PREDICTED: glycerophosphodiester phosphodiesterase GDPD2 [Brassica rapa]	-	-	-	-	-	-	-
BraA09g017300.3C	394.72	859.977	1.12347	6.06255e-18	3.39832e-16	FBX7	BnaA09g14250D, partial [Brassica napus]	-	-	-	-	-	-	-
BraA07g017380.3C	47.69	21.3933	-1.15653	6.12711e-18	3.42887e-16	PSBO1	PREDICTED: oxygen-evolving enhancer protein 1-1, chloroplastic [Brassica rapa]	Metabolism;Metabolism	Global and overview maps;Energy metabolism	ko01100//Metabolic pathways;ko00195//Photosynthesis	K02716;K02716	-	-	-
BraA02g012500.3C	1.6	5.24333	1.71241	6.17318e-18	3.44899e-16	ACA8	BnaA02g08330D [Brassica napus]	-	-	-	-	-	-	-
BraA04g024630.3C	691.853	302.007	-1.19589	6.27853e-18	3.50211e-16	LHCB1.3	PREDICTED: chlorophyll a-b binding protein 1, chloroplastic-like [Brassica napus]	Metabolism;Metabolism	Global and overview maps;Energy metabolism	ko01100//Metabolic pathways;ko00196//Photosynthesis - antenna proteins	K08912;K08912	-	-	-
BraA10g025550.3C	11.8333	38.0333	1.68441	6.68464e-18	3.72254e-16	MIMI_L728	BnaC09g43870D [Brassica napus]	-	-	-	-	-	-	-
BraA04g021080.3C	108.6	45.76	-1.24687	7.1054e-18	3.95039e-16	GSTU7	PREDICTED: glutathione S-transferase U7 [Brassica rapa]	Metabolism	Metabolism of other amino acids	ko00480//Glutathione metabolism	K00799	GO:0044444//cytoplasmic part	GO:0016765//transferase activity, transferring alkyl or aryl (other than methyl) groups	GO:0001101//response to acid chemical;GO:0009404//toxin metabolic process;GO:0014070//response to organic cyclic compound
BraA07g018370.3C	164.143	78.67	-1.06107	7.26379e-18	4.03188e-16	At4g22758	expressed protein [Arabidopsis thaliana]	-	-	-	-	GO:0043231//intracellular membrane-bounded organelle	-	GO:0044248//cellular catabolic process
BraA09g015710.3C	84.89	40.18	-1.07912	7.37486e-18	4.08687e-16	BFRUCT3	PREDICTED: acid beta-fructofuranosidase 3, vacuolar [Brassica rapa]	Metabolism;Metabolism;Metabolism	Global and overview maps;Carbohydrate metabolism;Carbohydrate metabolism	ko01100//Metabolic pathways;ko00500//Starch and sucrose metabolism;ko00052//Galactose metabolism	K01193;K01193;K01193	GO:0005773//vacuole	GO:0004564//beta-fructofuranosidase activity	GO:0000041//transition metal ion transport;GO:0005984//disaccharide metabolic process;GO:0006575//cellular modified amino acid metabolic process;GO:0006595//polyamine metabolic process;GO:0006970//response to osmotic stress;GO:0006996//organelle organization;GO:0009267//cellular response to starvation;GO:0009699//phenylpropanoid biosynthetic process;GO:0009739//response to gibberellin;GO:0009755/…
BraA09g051010.3C	18.91	7.04	-1.4255	8.18042e-18	4.52592e-16	At3g61400	PREDICTED: 1-aminocyclopropane-1-carboxylate oxidase homolog 8 [Brassica rapa]	-	-	-	-	-	GO:0016641//oxidoreductase activity, acting on the CH-NH2 group of donors, oxygen as acceptor;GO:0016705//oxidoreductase activity, acting on paired donors, with incorporation or reduction of molecular oxygen;GO:0043169//cation binding	GO:0044710//single-organism metabolic process
BraA02g044450.3C	315.147	147.233	-1.09792	8.75639e-18	4.82891e-16	PER69	PREDICTED: peroxidase 69-like [Brassica napus]	Metabolism;Metabolism;Metabolism	Global and overview maps;Global and overview maps;Biosynthesis of other secondary metabolites	ko01100//Metabolic pathways;ko01110//Biosynthesis of secondary metabolites;ko00940//Phenylpropanoid biosynthesis	K00430;K00430;K00430	-	-	-
BraA02g036290.3C	1.32667	0.32	-2.05166	9.02184e-18	4.96726e-16	GEK1	PREDICTED: D-aminoacyl-tRNA deacylase-like [Brassica napus]	-	-	-	-	-	-	-
BraA05g024820.3C	8.76333	3.62333	-1.27416	9.36008e-18	5.14518e-16	LOX5	PREDICTED: linoleate 9S-lipoxygenase 5, chloroplastic [Brassica rapa]	Metabolism	Lipid metabolism	ko00591//Linoleic acid metabolism	K15718	-	-	-
BraA02g015440.3C	52.3633	124.803	1.25303	9.50878e-18	5.2185e-16	LTI65	PREDICTED: low-temperature-induced 65 kDa protein-like isoform X2 [Brassica rapa]	-	-	-	-	-	-	GO:0001101//response to acid chemical;GO:0006950//response to stress;GO:0009628//response to abiotic stimulus;GO:0009725//response to hormone;GO:0044699//single-organism process
BraA01g037320.3C	5.81667	0.74	-2.9746	1.02737e-17	5.62921e-16	AOP1	PREDICTED: probable 2-oxoglutarate-dependent dioxygenase AOP1 [Brassica rapa]	-	-	-	-	-	-	-
MSTRG.30843	106.477	52.6967	-1.01475	1.09663e-17	5.99905e-16	TIM	triosephosphate isomerase, chloroplastic [Brassica rapa]	Metabolism;Metabolism;Metabolism;Metabolism;Metabolism;Metabolism;Metabolism;Metabolism	Global and overview maps;Global and overview maps;Global and overview maps;Global and overview maps;Carbohydrate metabolism;Energy metabolism;Carbohydrate metabolism;Carbohydrate metabolism	ko01100//Metabolic pathways;ko01110//Biosynthesis of secondary metabolites;ko01200//Carbon metabolism;ko01230//Biosynthesis of amino acids;ko00010//Glycolysis / Gluconeogenesis;ko00710//Carbon fixation in photosynthetic organisms;ko00051//Fructose and mannose metabolism;ko00562//Inositol phosphate metabolism	K01803;K01803;K01803;K01803;K01803;K01803;K01803;K01803	GO:0005576//extracellular region;GO:0005911//cell-cell junction;GO:0009526//plastid envelope;GO:0009532//plastid stroma;GO:0030312//external encapsulating structure;GO:0031090//organelle membrane	GO:0016861//intramolecular oxidoreductase activity, interconverting aldoses and ketoses;GO:0046914//transition metal ion binding	GO:0000003//reproduction;GO:0000097//sulfur amino acid biosynthetic process;GO:0006006//glucose metabolic process;GO:0006071//glycerol metabolic process;GO:0006090//pyruvate metabolic process;GO:0006511//ubiquitin-dependent protein catabolic process;GO:0006544//glycine metabolic process;GO:0006568//tryptophan metabolic process;GO:0006641//triglyceride metabolic process;GO:0006739//NADP metabolic …
BraA05g022780.3C	32.0067	2.27	-3.81761	1.19665e-17	6.53573e-16	-	Wound-responsive family protein [Arabidopsis thaliana]	-	-	-	-	GO:0043231//intracellular membrane-bounded organelle	-	GO:0006950//response to stress
BraA09g005650.3C	8.55	0.29	-4.8818	1.21968e-17	6.65086e-16	Slc25a44	PREDICTED: solute carrier family 25 member 44-like [Brassica rapa]	-	-	-	-	GO:0019866//organelle inner membrane;GO:0031224//intrinsic component of membrane	-	GO:0044763//single-organism cellular process;GO:1902582//single-organism intracellular transport
BraA06g043600.3C	45.1267	98.96	1.13287	1.29439e-17	7.03576e-16	KCS19	PREDICTED: 3-ketoacyl-CoA synthase 19 [Brassica napus]	Metabolism;Metabolism;Organismal Systems;Metabolism	Global and overview maps;Global and overview maps;Environmental adaptation;Lipid metabolism	ko01100//Metabolic pathways;ko01110//Biosynthesis of secondary metabolites;ko04626//Plant-pathogen interaction;ko00062//Fatty acid elongation	K15397;K15397;K15397;K15397	GO:0031224//intrinsic component of membrane	GO:0004312//fatty acid synthase activity	GO:0006631//fatty acid metabolic process;GO:0006950//response to stress;GO:0007275//multicellular organism development;GO:0009314//response to radiation
BraA03g053620.3C	4.05667	26.6633	2.71649	1.31075e-17	7.11331e-16	BBX32	PREDICTED: zinc finger protein CONSTANS-LIKE 4-like [Brassica rapa]	-	-	-	-	-	-	-
BraA09g049380.3C	2.73333	11.7533	2.10434	1.33673e-17	7.24279e-16	RLP12	PREDICTED: receptor-like protein 12 [Brassica rapa]	-	-	-	-	-	-	-
BraA06g038350.3C	1.99333	9.57	2.26334	1.3504e-17	7.30525e-16	TRMT11	PREDICTED: tRNA (guanine(10)-N2)-methyltransferase homolog [Brassica rapa]	-	-	-	-	-	-	-
BraA03g001030.3C	9.51	1.95	-2.28597	1.3578e-17	7.33364e-16	At5g02760	PREDICTED: probable protein phosphatase 2C 67 [Brassica rapa]	-	-	-	-	-	-	-
BraA03g001720.3C	227.617	480.573	1.07815	1.44869e-17	7.81217e-16	RPS17B	PREDICTED: 40S ribosomal protein S17-2-like [Brassica rapa]	Genetic Information Processing	Translation	ko03010//Ribosome	K02962	-	-	-
BraA09g023550.3C	3.05667	0.296667	-3.36504	1.51356e-17	8.14907e-16	FEZ	PREDICTED: NAC domain-containing protein 35-like [Brassica rapa]	-	-	-	-	-	-	-
BraA05g028260.3C	2.99667	0.95	-1.65736	1.53195e-17	8.23509e-16	POK2	PREDICTED: kinesin-like protein KIN-12D isoform X2 [Brassica rapa]	-	-	-	-	GO:0005856//cytoskeleton	-	-
BraA03g018660.3C	12.6367	35.2967	1.48192	1.63861e-17	8.79455e-16	-	Transmembrane protein 70, mitochondrial [Noccaea caerulescens]	-	-	-	-	-	-	-
BraA03g040820.3C	4.35333	1.12	-1.95862	1.64995e-17	8.84148e-16	ufaA1	BnaA03g37090D [Brassica napus]	-	-	-	-	-	-	-
BraA04g014630.3C	39.7667	101.193	1.34748	1.7366e-17	9.29121e-16	-	PREDICTED: B2 protein-like [Brassica rapa]	-	-	-	-	GO:0043231//intracellular membrane-bounded organelle	-	GO:0006498//N-terminal protein lipidation;GO:0006605//protein targeting;GO:0006952//defense response;GO:0009620//response to fungus;GO:0009755//hormone-mediated signaling pathway;GO:0009863//salicylic acid mediated signaling pathway;GO:0035556//intracellular signal transduction;GO:0043067//regulation of programmed cell death
BraA05g016580.3C	12.9233	30.79	1.25248	1.74557e-17	9.32459e-16	GLL23	PREDICTED: inactive GDSL esterase/lipase-like protein 23 [Brassica rapa]	-	-	-	-	-	-	-
BraA09g060290.3C	5.62667	14.0533	1.32056	1.87661e-17	1.00089e-15	sdad1	PREDICTED: protein SDA1 homolog [Brassica rapa]	-	-	-	-	GO:0043231//intracellular membrane-bounded organelle	-	GO:0006405//RNA export from nucleus;GO:0006886//intracellular protein transport;GO:0007010//cytoskeleton organization;GO:0022613//ribonucleoprotein complex biogenesis
BraA03g003100.3C	31.79	10.52	-1.59544	1.94188e-17	1.03408e-15	At5g07610	PREDICTED: F-box protein At5g07610 [Brassica rapa]	-	-	-	-	GO:0043231//intracellular membrane-bounded organelle	-	-
MSTRG.22822	33.15	15.8467	-1.06483	2.01312e-17	1.07034e-15	NPF5.11	protein NRT1/ PTR FAMILY 5.11 [Brassica rapa]	-	-	-	-	GO:0031090//organelle membrane	-	GO:0015833//peptide transport;GO:0051707//response to other organism
BraA05g024940.3C	11.07	29.3533	1.40687	2.07076e-17	1.09927e-15	RH9	BnaA05g17280D [Brassica napus]	-	-	-	-	-	-	-
BraA05g023780.3C	8.73667	2.09333	-2.06128	2.38033e-17	1.26165e-15	At1g32060	PREDICTED: phosphoribulokinase, chloroplastic [Brassica rapa]	Metabolism;Metabolism;Metabolism	Global and overview maps;Global and overview maps;Energy metabolism	ko01100//Metabolic pathways;ko01200//Carbon metabolism;ko00710//Carbon fixation in photosynthetic organisms	K00855;K00855;K00855	-	-	-
BraA02g003600.3C	88.42	33.0367	-1.4203	2.40896e-17	1.27484e-15	ASPG2	PREDICTED: protein ASPARTIC PROTEASE IN GUARD CELL 2 [Brassica napus]	-	-	-	-	-	-	-
BraA06g002070.3C	6.96333	1.46667	-2.24724	2.42666e-17	1.28222e-15	At4g09670	PREDICTED: uncharacterized oxidoreductase At4g09670-like [Brassica rapa]	-	-	-	-	-	-	-
BraA06g015660.3C	24.9067	56.8667	1.19105	2.53041e-17	1.33497e-15	-	BnaC05g15600D [Brassica napus]	-	-	-	-	GO:0043231//intracellular membrane-bounded organelle	-	-
BraA08g023320.3C	17.52	3.48667	-2.32908	2.55056e-17	1.34352e-15	PSAK	photosystem I reaction center subunit psaK, chloroplastic [Brassica rapa]	Metabolism;Metabolism	Global and overview maps;Energy metabolism	ko01100//Metabolic pathways;ko00195//Photosynthesis	K02698;K02698	GO:0009521//photosystem;GO:0031224//intrinsic component of membrane;GO:0031976//plastid thylakoid;GO:0044434//chloroplast part	GO:0046906//tetrapyrrole binding	GO:0000097//sulfur amino acid biosynthetic process;GO:0006873//cellular ion homeostasis;GO:0030001//metal ion transport
BraA06g000190.3C	16.2567	55.8167	1.77966	2.61009e-17	1.37276e-15	-	BnaCnng26630D [Brassica napus]	-	-	-	-	-	-	-
BraA07g024040.3C	14.1133	6.14667	-1.19918	2.75201e-17	1.44516e-15	CAS	BnaA07g18520D [Brassica napus]	-	-	-	-	-	-	-
BraA05g017770.3C	3.98	0.426667	-3.22159	2.80986e-17	1.47327e-15	BGLU18	BnaA05g14890D [Brassica napus]	Metabolism;Metabolism	Global and overview maps;Metabolism of terpenoids and polyketides	ko01110//Biosynthesis of secondary metabolites;ko00906//Carotenoid biosynthesis	K15748;K15748	GO:0005783//endoplasmic reticulum;GO:0005911//cell-cell junction;GO:0009536//plastid;GO:0042579//microbody	GO:0005515//protein binding;GO:0008422//beta-glucosidase activity	GO:0006714//sesquiterpenoid metabolic process;GO:0006970//response to osmotic stress;GO:0009620//response to fungus;GO:0009787//regulation of abscisic acid-activated signaling pathway;GO:0043623//cellular protein complex assembly;GO:0048878//chemical homeostasis
MSTRG.13656	83.8533	40.6	-1.04639	2.86488e-17	1.49982e-15	--	uncharacterized serine-rich protein C215.13 [Brassica rapa]	-	-	-	-	-	-	-
BraA09g040260.3C	15.16	58.5567	1.94956	2.95729e-17	1.54582e-15	ERF019	PREDICTED: ethylene-responsive transcription factor ERF019 isoform X1 [Brassica rapa]	-	-	-	-	GO:0043231//intracellular membrane-bounded organelle	GO:0001071//nucleic acid binding transcription factor activity;GO:0003676//nucleic acid binding	GO:0000160//phosphorelay signal transduction system;GO:0010468//regulation of gene expression;GO:0034645//cellular macromolecule biosynthetic process
BraA03g035930.3C	21.4767	45.7533	1.09111	2.97081e-17	1.55051e-15	Ythdf2	BnaA03g32830D [Brassica napus]	-	-	-	-	-	-	-
BraA09g042260.3C	17.5533	44.0067	1.32598	3.09001e-17	1.61026e-15	-	PREDICTED: chromatin assembly factor 1 subunit A-like [Brassica oleracea var. oleracea] [Brassica oleracea]	-	-	-	-	GO:0009536//plastid	-	-
BraA08g000300.3C	5.08333	0.906667	-2.48713	3.29897e-17	1.7139e-15	CSLE1	PREDICTED: cellulose synthase-like protein E1 [Brassica rapa]	-	-	-	-	-	-	-
BraA08g022020.3C	29.8967	10.2267	-1.54765	3.30541e-17	1.71464e-15	CYP79B1	PREDICTED: cytochrome P450 79B1-like [Brassica rapa]	Metabolism;Metabolism;Metabolism;Metabolism	Global and overview maps;Global and overview maps;Amino acid metabolism;Biosynthesis of other secondary metabolites	ko01110//Biosynthesis of secondary metabolites;ko01210//2-Oxocarboxylic acid metabolism;ko00380//Tryptophan metabolism;ko00966//Glucosinolate biosynthesis	K11812;K11812;K11812;K11812	GO:0031224//intrinsic component of membrane	GO:0016491//oxidoreductase activity;GO:0046906//tetrapyrrole binding;GO:0046914//transition metal ion binding	GO:0044710//single-organism metabolic process
BraA03g013630.3C	1.72333	9.33	2.43668	3.76323e-17	1.94916e-15	At5g55050	PREDICTED: GDSL esterase/lipase At5g55050-like [Brassica rapa]	-	-	-	-	-	-	-
BraA05g015540.3C	7.35	23.1567	1.65561	3.91961e-17	2.024e-15	PBD1	PREDICTED: proteasome subunit beta type-2-A-like [Brassica rapa]	Genetic Information Processing	Folding, sorting and degradation	ko03050//Proteasome	K02734	-	-	-
MSTRG.14212	1.85667	18.84	3.34301	4.16404e-17	2.14697e-15	--	calcium-binding site protein [Arabidopsis thaliana]	-	-	-	-	GO:0043231//intracellular membrane-bounded organelle	-	GO:0045333//cellular respiration
BraA10g030300.3C	25.4533	10.94	-1.21824	4.20505e-17	2.16484e-15	At5g07800	PREDICTED: flavin-containing monooxygenase FMO GS-OX-like 9 [Brassica napus]	-	-	-	-	GO:0043231//intracellular membrane-bounded organelle	GO:0000166//nucleotide binding;GO:0016709//oxidoreductase activity, acting on paired donors, with incorporation or reduction of molecular oxygen, NAD(P)H as one donor, and incorporation of one atom of oxygen	GO:0042743//hydrogen peroxide metabolic process;GO:0044710//single-organism metabolic process
BraA07g020910.3C	49.9	141.66	1.50532	4.34765e-17	2.23488e-15	SAP4	PREDICTED: zinc finger A20 and AN1 domain-containing stress-associated protein 6-like [Brassica rapa]	-	-	-	-	-	-	-
BraA07g009650.3C	1.66333	0.146667	-3.50346	4.50508e-17	2.31232e-15	ufaA1	BnaA07g06520D [Brassica napus]	-	-	-	-	-	-	-
BraA08g014550.3C	15.0367	7.23333	-1.05575	4.70314e-17	2.41034e-15	BRCA1	PREDICTED: protein BREAST CANCER SUSCEPTIBILITY 1 homolog [Brassica rapa]	Genetic Information Processing	Replication and repair	ko03440//Homologous recombination	K10683	-	-	-
BraA03g048080.3C	75.8133	169.78	1.16314	4.84628e-17	2.47744e-15	RPL32A	PREDICTED: 60S ribosomal protein L32-1 [Brassica rapa]	Genetic Information Processing	Translation	ko03010//Ribosome	K02912	GO:0015934//large ribosomal subunit;GO:0043231//intracellular membrane-bounded organelle	GO:0005198//structural molecule activity	GO:0010467//gene expression;GO:0022613//ribonucleoprotein complex biogenesis
BraA10g023980.3C	151.073	307.617	1.02588	4.8486e-17	2.47744e-15	UGD3	PREDICTED: UDP-glucose 6-dehydrogenase 3-like [Brassica rapa]	Metabolism;Metabolism;Metabolism;Metabolism	Global and overview maps;Carbohydrate metabolism;Carbohydrate metabolism;Carbohydrate metabolism	ko01100//Metabolic pathways;ko00520//Amino sugar and nucleotide sugar metabolism;ko00040//Pentose and glucuronate interconversions;ko00053//Ascorbate and aldarate metabolism	K00012;K00012;K00012;K00012	-	-	-
BraA05g030710.3C	119.833	56.45	-1.08598	5.12642e-17	2.61547e-15	NSP1	PREDICTED: nitrile-specifier protein 1-like [Brassica oleracea var. oleracea] [Brassica oleracea]	-	-	-	-	-	-	-
BraA03g020460.3C	7.22667	1.30333	-2.47112	5.6569e-17	2.8775e-15	-	calmodulin-binding protein-like protein 1 [Brassica rapa subsp. chinensis] [Brassica rapa]	-	-	-	-	-	GO:0005515//protein binding	GO:0006787//porphyrin-containing compound catabolic process
BraA07g014500.3C	2.37333	10.13	2.09365	5.83184e-17	2.96207e-15	NAC13	NAC domain-containing protein 13 [Brassica napus]	-	-	-	-	GO:0043231//intracellular membrane-bounded organelle	GO:0001071//nucleic acid binding transcription factor activity	GO:0006810//transport;GO:0009247//glycolipid biosynthetic process;GO:0009267//cellular response to starvation;GO:0009411//response to UV;GO:0009414//response to water deprivation;GO:0009639//response to red or far red light;GO:0010467//gene expression;GO:0034645//cellular macromolecule biosynthetic process;GO:0044707//single-multicellular organism process
BraA03g011970.3C	28.1467	62.3933	1.14843	6.0035e-17	3.04472e-15	RPT3	PREDICTED: 26S protease regulatory subunit 6B homolog [Brassica oleracea var. oleracea] [Brassica oleracea]	Genetic Information Processing	Folding, sorting and degradation	ko03050//Proteasome	K03063	GO:0005911//cell-cell junction;GO:0030312//external encapsulating structure;GO:0043231//intracellular membrane-bounded organelle;GO:0043234//protein complex;GO:0044444//cytoplasmic part	GO:0017111//nucleoside-triphosphatase activity	GO:0006006//glucose metabolic process;GO:0006511//ubiquitin-dependent protein catabolic process;GO:0006865//amino acid transport;GO:0006996//organelle organization;GO:0009062//fatty acid catabolic process;GO:0009404//toxin metabolic process;GO:0009725//response to hormone;GO:0016482//cytoplasmic transport;GO:0035966//response to topologically incorrect protein;GO:0043094//cellular metabolic compo…
BraA04g021840.3C	52.07	20.47	-1.34694	6.09148e-17	3.08475e-15	PSBW	PREDICTED: photosystem II reaction center W protein, chloroplastic [Brassica rapa]	Metabolism;Metabolism	Global and overview maps;Energy metabolism	ko01100//Metabolic pathways;ko00195//Photosynthesis	K02721;K02721	GO:0009521//photosystem;GO:0031224//intrinsic component of membrane;GO:0044434//chloroplast part	-	GO:0006996//organelle organization;GO:0016072//rRNA metabolic process;GO:0042548//regulation of photosynthesis, light reaction;GO:0043623//cellular protein complex assembly
BraA10g031930.3C	34.1367	7.11333	-2.26272	6.56721e-17	3.31581e-15	BSMT1	PREDICTED: salicylate/benzoate carboxyl methyltransferase-like [Brassica rapa]	-	-	-	-	-	-	-
BraA07g036320.3C	10.1633	27.6933	1.44617	6.89327e-17	3.47529e-15	RPD1	PREDICTED: protein ROOT PRIMORDIUM DEFECTIVE 1 [Brassica rapa]	-	-	-	-	GO:0043231//intracellular membrane-bounded organelle	-	GO:0006221//pyrimidine nucleotide biosynthetic process
BraA07g041390.3C	20.11	46.32	1.20372	7.1924e-17	3.62074e-15	QUA2	PREDICTED: probable pectin methyltransferase QUA2 [Brassica rapa]	-	-	-	-	-	-	-
BraA04g021700.3C	0.883333	11.61	3.71627	7.32264e-17	3.68087e-15	CYP73A5	PREDICTED: trans-cinnamate 4-monooxygenase-like [Brassica rapa]	Metabolism;Metabolism;Metabolism;Metabolism;Metabolism;Metabolism;Metabolism	Global and overview maps;Global and overview maps;Biosynthesis of other secondary metabolites;Metabolism of cofactors and vitamins;Amino acid metabolism;Biosynthesis of other secondary metabolites;Biosynthesis of other secondary metabolites	ko01100//Metabolic pathways;ko01110//Biosynthesis of secondary metabolites;ko00940//Phenylpropanoid biosynthesis;ko00130//Ubiquinone and other terpenoid-quinone biosynthesis;ko00360//Phenylalanine metabolism;ko00941//Flavonoid biosynthesis;ko00945//Stilbenoid, diarylheptanoid and gingerol biosynthesis	K00487;K00487;K00487;K00487;K00487;K00487;K00487	-	-	-
BraA10g029260.3C	4.72667	0.983333	-2.26507	8.02186e-17	4.02641e-15	CXE15	PREDICTED: probable carboxylesterase 15 [Brassica rapa]	-	-	-	-	-	-	-
BraA04g006250.3C	25.9067	11.5933	-1.16003	8.05377e-17	4.03648e-15	RPL12C	peptide upstream protein [Arabidopsis thaliana]	-	-	-	-	-	-	-
BraA07g017280.3C	0.813333	8.75	3.42736	8.30788e-17	4.15772e-15	At5g66670	PREDICTED: UPF0496 protein At5g66670-like [Brassica rapa]	-	-	-	-	GO:0043231//intracellular membrane-bounded organelle	-	-
BraA05g024950.3C	20.62	56.9433	1.46548	8.37239e-17	4.18386e-15	RPS10	PREDICTED: 40S ribosomal protein S10, mitochondrial isoform X1 [Brassica rapa]	Genetic Information Processing	Translation	ko03010//Ribosome	K02946	GO:0000314//organellar small ribosomal subunit;GO:0009536//plastid	GO:0005198//structural molecule activity	GO:0006221//pyrimidine nucleotide biosynthetic process;GO:0010467//gene expression;GO:0032774//RNA biosynthetic process
BraA08g011850.3C	42.4933	87.9633	1.04967	9.05648e-17	4.51909e-15	P67	PREDICTED: pentatricopeptide repeat-containing protein At4g16390, chloroplastic-like [Brassica rapa]	-	-	-	-	-	-	-
BraA06g028300.3C	4.15	14.78	1.83246	9.78765e-17	4.8768e-15	FLOT3	PREDICTED: flotillin-like protein 3 [Brassica rapa]	-	-	-	-	GO:0043231//intracellular membrane-bounded organelle;GO:0044459//plasma membrane part	-	GO:0000160//phosphorelay signal transduction system;GO:0010243//response to organonitrogen compound
BraA03g035610.3C	76.6833	158.387	1.04647	9.80655e-17	4.87908e-15	-	2-oxoglutarate (2OG) and Fe(II)-dependent oxygenase superfamily protein [Arabidopsis thaliana]	-	-	-	-	-	-	-
BraA04g027590.3C	46.14	17.0667	-1.43484	1.08067e-16	5.36885e-15	NFD4	PREDICTED: protein NUCLEAR FUSION DEFECTIVE 4-like [Brassica rapa]	-	-	-	-	GO:0005911//cell-cell junction;GO:0009536//plastid	-	GO:0006865//amino acid transport;GO:0009620//response to fungus;GO:0009814//defense response, incompatible interaction;GO:0016482//cytoplasmic transport;GO:0033554//cellular response to stress;GO:0044763//single-organism cellular process
BraA08g019500.3C	12.6733	45.1867	1.8341	1.0931e-16	5.42271e-15	BBX32	PREDICTED: zinc finger protein CONSTANS-LIKE 1-like [Brassica rapa]	-	-	-	-	-	-	-
BraA09g046410.3C	0.416667	4.07667	3.29042	1.10478e-16	5.47265e-15	UVR8	PREDICTED: ultraviolet-B receptor UVR8 [Brassica rapa]	-	-	-	-	-	-	-
BraA09g060270.3C	11.2333	28.16	1.32586	1.15786e-16	5.72728e-15	ALA11	PREDICTED: probable phospholipid-transporting ATPase 11 [Brassica rapa]	-	-	-	-	-	-	-
BraA10g025130.3C	0.836667	4.86	2.53823	1.19644e-16	5.90956e-15	ZIFL1	PREDICTED: protein ZINC INDUCED FACILITATOR-LIKE 1 isoform X1 [Brassica rapa]	-	-	-	-	-	-	-
BraA03g022330.3C	0.001	26.1333	14.6736	1.28197e-16	6.32284e-15	COR15B	PREDICTED: protein COLD-REGULATED 15B, chloroplastic-like [Brassica rapa]	-	-	-	-	-	-	-
BraA06g018870.3C	11.0867	4.51	-1.29763	1.30225e-16	6.40831e-15	ALDH2B4	PREDICTED: aldehyde dehydrogenase family 2 member B4, mitochondrial [Brassica rapa]	Metabolism;Metabolism;Metabolism;Metabolism;Metabolism;Metabolism;Metabolism;Metabolism;Metabolism;Metabolism;Metabolism;Metabolism;Metabolism	Global and overview maps;Global and overview maps;Carbohydrate metabolism;Carbohydrate metabolism;Lipid metabolism;Amino acid metabolism;Amino acid metabolism;Amino acid metabolism;Lipid metabolism;Metabolism of other amino acids;Carbohydrate metabolism;Amino acid metabolism;Amino acid metabolism	ko01100//Metabolic pathways;ko01110//Biosynthesis of secondary metabolites;ko00010//Glycolysis / Gluconeogenesis;ko00620//Pyruvate metabolism;ko00561//Glycerolipid metabolism;ko00330//Arginine and proline metabolism;ko00380//Tryptophan metabolism;ko00280//Valine, leucine and isoleucine degradation;ko00071//Fatty acid degradation;ko00410//beta-Alanine metabolism;ko00053//Ascorbate and aldarate met…	K00128;K00128;K00128;K00128;K00128;K00128;K00128;K00128;K00128;K00128;K00128;K00128;K00128	GO:0009536//plastid;GO:0044429//mitochondrial part	GO:0032550//purine ribonucleoside binding	GO:0010038//response to metal ion;GO:0044710//single-organism metabolic process
BraA03g043350.3C	293.05	141.297	-1.05242	1.30306e-16	6.40831e-15	MED37E	PREDICTED: probable mediator of RNA polymerase II transcription subunit 37e [Brassica napus]	Genetic Information Processing;Genetic Information Processing;Cellular Processes	Folding, sorting and degradation;Transcription;Transport and catabolism	ko04141//Protein processing in endoplasmic reticulum;ko03040//Spliceosome;ko04144//Endocytosis	K03283;K03283;K03283	-	-	-
BraA09g044420.3C	207.217	420.127	1.01968	1.36795e-16	6.70808e-15	CP29A	PREDICTED: 29 kDa ribonucleoprotein, chloroplastic-like [Brassica rapa]	-	-	-	-	GO:0009532//plastid stroma;GO:0031976//plastid thylakoid	GO:0008187//poly-pyrimidine tract binding	GO:0006396//RNA processing;GO:0009409//response to cold;GO:0043487//regulation of RNA stability;GO:0048511//rhythmic process
BraA09g019510.3C	0.41	2.80333	2.77345	1.43941e-16	7.04836e-15	PHT1-3	PREDICTED: probable inorganic phosphate transporter 1-3 [Brassica napus]	-	-	-	-	-	-	-
BraA10g029480.3C	15.09	55.64	1.88253	1.46478e-16	7.16229e-15	SPE2	PREDICTED: arginine decarboxylase 2-like [Brassica rapa]	Metabolism;Metabolism	Global and overview maps;Amino acid metabolism	ko01100//Metabolic pathways;ko00330//Arginine and proline metabolism	K01583;K01583	-	GO:0016831//carboxy-lyase activity	GO:0001101//response to acid chemical;GO:0006525//arginine metabolic process;GO:0006596//polyamine biosynthetic process;GO:0006605//protein targeting;GO:0006972//hyperosmotic response;GO:0009694//jasmonic acid metabolic process;GO:0009755//hormone-mediated signaling pathway;GO:0009791//post-embryonic development;GO:0043067//regulation of programmed cell death;GO:0051707//response to other organism
BraA04g029970.3C	11.8767	29.69	1.32185	1.49139e-16	7.28194e-15	MAX2	PREDICTED: F-box protein MAX2 [Brassica rapa]	-	-	-	-	GO:0031461//cullin-RING ubiquitin ligase complex;GO:0043231//intracellular membrane-bounded organelle	-	GO:0009314//response to radiation;GO:0009755//hormone-mediated signaling pathway;GO:0009933//meristem structural organization;GO:0010029//regulation of seed germination;GO:0019941//modification-dependent protein catabolic process;GO:0032446//protein modification by small protein conjugation;GO:0045087//innate immune response;GO:0048584//positive regulation of response to stimulus;GO:0060918//auxi…
BraA01g038640.3C	9.83667	2.97	-1.72771	1.49813e-16	7.30442e-15	PGK1	PREDICTED: phosphoglycerate kinase 1, chloroplastic-like [Brassica rapa]	Metabolism;Metabolism;Metabolism;Metabolism;Metabolism;Metabolism	Global and overview maps;Global and overview maps;Global and overview maps;Global and overview maps;Carbohydrate metabolism;Energy metabolism	ko01100//Metabolic pathways;ko01110//Biosynthesis of secondary metabolites;ko01200//Carbon metabolism;ko01230//Biosynthesis of amino acids;ko00010//Glycolysis / Gluconeogenesis;ko00710//Carbon fixation in photosynthetic organisms	K00927;K00927;K00927;K00927;K00927;K00927	GO:0005576//extracellular region;GO:0009526//plastid envelope;GO:0009532//plastid stroma;GO:0030312//external encapsulating structure	GO:0016301//kinase activity;GO:0032550//purine ribonucleoside binding	GO:0000097//sulfur amino acid biosynthetic process;GO:0003006//developmental process involved in reproduction;GO:0005982//starch metabolic process;GO:0005984//disaccharide metabolic process;GO:0006090//pyruvate metabolic process;GO:0006091//generation of precursor metabolites and energy;GO:0006739//NADP metabolic process;GO:0006873//cellular ion homeostasis;GO:0009617//response to bacterium;GO:00…
BraA06g011250.3C	4.56667	10.8267	1.24538	1.50138e-16	7.30981e-15	ABCG35	PREDICTED: ABC transporter G family member 35 [Brassica rapa]	-	-	-	-	-	-	-
BraA01g040540.3C	2.16667	8.69333	2.00443	1.5065e-16	7.32428e-15	At5g15080	PREDICTED: probable receptor-like protein kinase At5g47070 [Brassica rapa]	-	-	-	-	-	-	-
BraA05g033350.3C	19.9833	55.79	1.48121	1.5532e-16	7.54055e-15	At3g13620	PREDICTED: probable polyamine transporter At3g13620 [Brassica rapa]	-	-	-	-	-	-	-
BraA01g041170.3C	23.47	51.62	1.13711	1.7161e-16	8.31955e-15	-	BnaC01g39520D [Brassica napus]	-	-	-	-	GO:0009536//plastid;GO:0016020//membrane;GO:0030312//external encapsulating structure	-	GO:0003006//developmental process involved in reproduction;GO:0006779//porphyrin-containing compound biosynthetic process;GO:0010476//gibberellin mediated signaling pathway
BraA03g017360.3C	2.20667	29.2467	3.72833	1.73865e-16	8.41688e-15	LECRKS2	PREDICTED: receptor like protein kinase S.2 [Brassica rapa]	-	-	-	-	-	-	-
BraA05g029960.3C	14.46	3.95	-1.87214	1.77522e-16	8.58174e-15	DRT100	PREDICTED: probable LRR receptor-like serine/threonine-protein kinase At1g12460 [Brassica rapa]	-	-	-	-	-	-	-
BraA09g006980.3C	19.53	5.01	-1.96281	1.80391e-16	8.70807e-15	MYB28	PREDICTED: transcription factor MYB28 isoform X1 [Brassica rapa]	Organismal Systems	Environmental adaptation	ko04626//Plant-pathogen interaction	K09422	GO:0043231//intracellular membrane-bounded organelle	GO:0001071//nucleic acid binding transcription factor activity;GO:0003676//nucleic acid binding	GO:0001101//response to acid chemical;GO:0009267//cellular response to starvation;GO:0009620//response to fungus;GO:0010468//regulation of gene expression;GO:0010675//regulation of cellular carbohydrate metabolic process;GO:0019758//glycosinolate biosynthetic process;GO:0034645//cellular macromolecule biosynthetic process;GO:0042742//defense response to bacterium
BraA02g034420.3C	1.84	0.36	-2.35364	1.9392e-16	9.34791e-15	-	Retrovirus-related Pol polyprotein from transposon TNT 1-94, partial [Noccaea caerulescens]	Environmental Information Processing	Membrane transport	ko02010//ABC transporters	K05658	-	-	-
BraA03g031000.3C	43.7933	11.9533	-1.8733	2.04312e-16	9.82108e-15	LBD41	PREDICTED: LOB domain-containing protein 41 [Brassica rapa]	-	-	-	-	-	-	GO:0006950//response to stress;GO:0009863//salicylic acid mediated signaling pathway;GO:0010468//regulation of gene expression;GO:0042743//hydrogen peroxide metabolic process
BraA07g009110.3C	6.05	0.126667	-5.57783	2.05255e-16	9.85251e-15	DTXL3	PREDICTED: MATE efflux family protein 5-like isoform X2 [Brassica oleracea var. oleracea] [Brassica oleracea]	-	-	-	-	GO:0031090//organelle membrane;GO:0031224//intrinsic component of membrane	GO:0015291//secondary active transmembrane transporter activity	GO:0015893//drug transport
BraA09g006350.3C	178.487	372.54	1.06158	2.12782e-16	1.01995e-14	-	PREDICTED: protein SRC2 [Brassica rapa]	-	-	-	-	-	-	-
BraA01g015350.3C	5.05333	30.0967	2.5743	2.23775e-16	1.07113e-14	PUMP4	PREDICTED: mitochondrial uncoupling protein 4 [Brassica rapa]	-	-	-	-	GO:0019866//organelle inner membrane;GO:0031224//intrinsic component of membrane	GO:0046943//carboxylic acid transmembrane transporter activity	GO:0006820//anion transport;GO:0006950//response to stress;GO:0009605//response to external stimulus;GO:0009692//ethylene metabolic process;GO:0010243//response to organonitrogen compound;GO:1902582//single-organism intracellular transport
BraA03g014570.3C	20.6	5.93667	-1.79492	2.34065e-16	1.11725e-14	CRF3	PREDICTED: ethylene-responsive transcription factor CRF3-like [Brassica rapa]	-	-	-	-	-	-	-
BraA09g011440.3C	8.50333	25.7233	1.59698	2.36495e-16	1.12727e-14	At2g18520	PREDICTED: pentatricopeptide repeat-containing protein At2g18520, mitochondrial [Brassica rapa]	-	-	-	-	GO:0043231//intracellular membrane-bounded organelle	-	GO:0006605//protein targeting
BraA10g002800.3C	38.6033	88.1833	1.19178	2.37633e-16	1.13111e-14	RPS15A	BnaA08g27790D [Brassica napus]	Genetic Information Processing	Translation	ko03010//Ribosome	K02958	-	-	-
BraA08g011420.3C	15.9467	50.5733	1.66512	2.51996e-16	1.19614e-14	nip7	PREDICTED: 60S ribosome subunit biogenesis protein NIP7 homolog [Brassica napus]	-	-	-	-	-	-	-
BraA02g015150.3C	8.09667	2.35333	-1.78262	2.75729e-16	1.30697e-14	PAM68	BnaA02g10690D [Brassica napus]	-	-	-	-	GO:0031224//intrinsic component of membrane;GO:0044434//chloroplast part	-	GO:0006468//protein phosphorylation;GO:0006739//NADP metabolic process;GO:0043269//regulation of ion transport;GO:0043623//cellular protein complex assembly
BraA06g029760.3C	1.17667	9.85667	3.06639	2.91345e-16	1.37908e-14	-	BnaA04g04240D [Brassica napus]	-	-	-	-	-	-	-
BraA05g033670.3C	3.22	0.22	-3.87149	3.11555e-16	1.47269e-14	CPN60B2	PREDICTED: chaperonin 60 subunit beta 2, chloroplastic [Brassica rapa]	Genetic Information Processing	Folding, sorting and degradation	ko03018//RNA degradation	K04077	-	-	-
BraA05g020000.3C	2.92667	10.1833	1.79888	3.51972e-16	1.66144e-14	NUCL2	PREDICTED: nucleolin 1-like [Brassica rapa]	-	-	-	-	-	-	-
BraA09g000100.3C	20.7	9.67	-1.09804	3.57245e-16	1.68399e-14	STR4	PREDICTED: rhodanese-like domain-containing protein 4, chloroplastic [Brassica rapa]	-	-	-	-	-	-	-
BraA07g030200.3C	3.15	0.396667	-2.98935	3.67393e-16	1.72705e-14	NPF2.13	PREDICTED: protein NRT1/ PTR FAMILY 2.13-like [Brassica napus]	-	-	-	-	-	-	-
BraA01g011710.3C	15.8367	7.4	-1.09767	3.71929e-16	1.74357e-14	At4g20940	leucine-rich repeat family protein [Arabidopsis lyrata subsp. lyrata] [Arabidopsis lyrata]	-	-	-	-	-	-	-
BraA06g015730.3C	4.50667	12.04	1.4177	3.87246e-16	1.81288e-14	CRSP	PREDICTED: CO(2)-response secreted protease isoform X1 [Brassica rapa]	-	-	-	-	-	-	-
BraA09g059120.3C	5.04667	13.02	1.36733	4.16746e-16	1.9483e-14	At1g14780	PREDICTED: MACPF domain-containing protein At1g14780-like [Brassica rapa]	-	-	-	-	GO:0043231//intracellular membrane-bounded organelle	-	GO:0006812//cation transport;GO:0033554//cellular response to stress
BraA01g038330.3C	8.98	25.7567	1.52016	4.20099e-16	1.96129e-14	At3g13150	PREDICTED: pentatricopeptide repeat-containing protein At3g13150 [Brassica rapa]	-	-	-	-	-	-	-
BraA05g017760.3C	1.87667	0.11	-4.0926	4.52172e-16	2.10814e-14	TSA1	PREDICTED: TSK-associating protein 1-like isoform X1 [Brassica napus]	-	-	-	-	-	-	-
BraA08g028330.3C	7.79	33.1867	2.09091	4.77319e-16	2.22234e-14	TIFY10A	PREDICTED: protein TIFY 10A-like [Brassica rapa]	Environmental Information Processing	Signal transduction	ko04075//Plant hormone signal transduction	K13464	-	-	-
BraA09g003660.3C	7.58333	26.2633	1.79215	4.97485e-16	2.30991e-14	ZHD9	PREDICTED: zinc-finger homeodomain protein 9-like [Brassica rapa]	-	-	-	-	GO:0043231//intracellular membrane-bounded organelle	GO:0000975//regulatory region DNA binding	GO:0010467//gene expression;GO:0034645//cellular macromolecule biosynthetic process
BraA09g013860.3C	35.2133	17.5667	-1.00328	5.54765e-16	2.57237e-14	At1g64390	PREDICTED: endoglucanase 6-like [Brassica rapa]	-	-	-	-	-	GO:0004553//hydrolase activity, hydrolyzing O-glycosyl compounds;GO:0005488//binding	GO:0030243//cellulose metabolic process;GO:0045229//external encapsulating structure organization
BraA08g020660.3C	28.9467	9.87667	-1.5513	5.57034e-16	2.57938e-14	-	PREDICTED: ganglioside-induced differentiation-associated protein 2-like [Brassica rapa]	-	-	-	-	GO:0044424//intracellular part	-	-
BraA08g028320.3C	20.3967	6.69667	-1.60682	5.59077e-16	2.58533e-14	CXE1	PREDICTED: probable carboxylesterase 1 [Brassica rapa]	-	-	-	-	-	GO:0016788//hydrolase activity, acting on ester bonds	-
BraA08g013480.3C	1.18667	0.04	-4.89077	5.81316e-16	2.68269e-14	NFD4	PREDICTED: protein NUCLEAR FUSION DEFECTIVE 4-like [Brassica rapa]	-	-	-	-	-	-	-
BraA04g004070.3C	33.47	11.5	-1.54123	5.81705e-16	2.68269e-14	-	BnaA04g02530D [Brassica napus]	-	-	-	-	GO:0043231//intracellular membrane-bounded organelle	-	-
BraA03g004170.3C	2.21667	0.0933333	-4.56986	5.91908e-16	2.72606e-14	FLC	PREDICTED: MADS-box protein FLOWERING LOCUS C-like [Brassica napus]	-	-	-	-	-	-	-
BraA01g016090.3C	3.28	9.89667	1.59325	6.35372e-16	2.92228e-14	FKBP53	PREDICTED: peptidyl-prolyl cis-trans isomerase FKBP53-like [Brassica rapa]	-	-	-	-	GO:0043231//intracellular membrane-bounded organelle;GO:0043232//intracellular non-membrane-bounded organelle;GO:0044444//cytoplasmic part	GO:0005515//protein binding	GO:0009451//RNA modification;GO:0033554//cellular response to stress;GO:0034728//nucleosome organization
BraA03g017260.3C	34.67	90.9967	1.39213	6.48592e-16	2.97906e-14	-	PREDICTED: glycine-rich protein 23-like [Brassica rapa]	-	-	-	-	GO:0043231//intracellular membrane-bounded organelle	GO:0005488//binding	GO:0000377//RNA splicing, via transesterification reactions with bulged adenosine as nucleophile;GO:0001101//response to acid chemical;GO:0009793//embryo development ending in seed dormancy;GO:0044763//single-organism cellular process
BraA06g026200.3C	5.70667	17.9033	1.64951	6.53146e-16	2.99595e-14	B3GALT19	PREDICTED: probable beta-1,3-galactosyltransferase 19 [Brassica napus]	-	-	-	-	GO:0009536//plastid;GO:0031224//intrinsic component of membrane	GO:0005488//binding;GO:0016758//transferase activity, transferring hexosyl groups	GO:0006464//cellular protein modification process
BraA05g026750.3C	35.5533	10.8933	-1.70654	6.60215e-16	3.0243e-14	-	PREDICTED: glycine-rich protein 5 [Brassica rapa]	-	-	-	-	GO:0005618//cell wall	-	GO:0001101//response to acid chemical
BraA01g043000.3C	17.1267	7.65667	-1.16146	6.62967e-16	3.03283e-14	-	Mutator-like transposase [Arabidopsis thaliana]	-	-	-	-	-	-	-
BraA04g023120.3C	44.85	123.117	1.45685	6.7239e-16	3.07181e-14	p20	BnaC04g42720D [Brassica napus]	-	-	-	-	-	GO:0016407//acetyltransferase activity	GO:0001101//response to acid chemical
MSTRG.6284	12.6333	37.2067	1.55833	6.78386e-16	3.09506e-14	--	BnaA02g30860D [Brassica napus]	-	-	-	-	-	-	-
BraA03g038610.3C	13.08	5.25	-1.31697	6.83215e-16	3.11292e-14	VRN1	B3 domain-containing transcription factor VRN1-like [Brassica rapa]	-	-	-	-	-	-	-
BraA04g016930.3C	5.56667	1.75	-1.66946	7.01048e-16	3.18991e-14	DMT1	PREDICTED: DNA (cytosine-5)-methyltransferase 1-like [Brassica rapa]	Metabolism;Metabolism	Global and overview maps;Amino acid metabolism	ko01100//Metabolic pathways;ko00270//Cysteine and methionine metabolism	K00558;K00558	-	-	-
BraA09g009510.3C	58.0233	20.2033	-1.52204	7.09877e-16	3.22578e-14	STS14	PREDICTED: STS14 protein [Brassica rapa]	-	-	-	-	-	-	-
BraA04g022300.3C	2.80333	8.80667	1.65145	7.16521e-16	3.25163e-14	typA	PREDICTED: GTP-binding protein TypA/BipA homolog [Brassica napus]	-	-	-	-	-	-	-
BraA04g004260.3C	0.78	4.65	2.57568	7.35679e-16	3.33413e-14	At3g56080	PREDICTED: probable methyltransferase PMT22 [Brassica rapa]	-	-	-	-	-	-	-
BraA02g043540.3C	8.67	19.0167	1.13316	7.75623e-16	3.51049e-14	RH7	PREDICTED: DEAD-box ATP-dependent RNA helicase 7 [Brassica rapa]	-	-	-	-	GO:0043231//intracellular membrane-bounded organelle;GO:0043232//intracellular non-membrane-bounded organelle	GO:0019899//enzyme binding;GO:0032550//purine ribonucleoside binding;GO:0042623//ATPase activity, coupled	GO:0009451//RNA modification;GO:0010467//gene expression
BraA06g012840.3C	0.3	4.35667	3.86019	7.88948e-16	3.56606e-14	SRG1	PREDICTED: protein SRG1-like [Brassica rapa]	-	-	-	-	GO:0044424//intracellular part	GO:0016679//oxidoreductase activity, acting on diphenols and related substances as donors;GO:0016705//oxidoreductase activity, acting on paired donors, with incorporation or reduction of molecular oxygen;GO:0043169//cation binding	GO:0003006//developmental process involved in reproduction;GO:0007568//aging;GO:0009685//gibberellin metabolic process;GO:0009812//flavonoid metabolic process;GO:0009827//plant-type cell wall modification;GO:0010476//gibberellin mediated signaling pathway;GO:0044707//single-multicellular organism process
BraA06g033580.3C	1.34667	4.50667	1.74267	8.34086e-16	3.76012e-14	LON1	PREDICTED: lon protease homolog 1, mitochondrial [Brassica rapa]	-	-	-	-	-	-	-
BraA05g009140.3C	3.98667	14.96	1.90786	8.8138e-16	3.96807e-14	ABI5	PREDICTED: protein ABSCISIC ACID-INSENSITIVE 5 [Brassica rapa]	Environmental Information Processing	Signal transduction	ko04075//Plant hormone signal transduction	K14432	GO:0043231//intracellular membrane-bounded organelle	GO:0001071//nucleic acid binding transcription factor activity;GO:0003677//DNA binding	GO:0003006//developmental process involved in reproduction;GO:0006355//regulation of transcription, DNA-templated;GO:0006970//response to osmotic stress;GO:0009409//response to cold;GO:0009639//response to red or far red light;GO:0009685//gibberellin metabolic process;GO:0009756//carbohydrate mediated signaling;GO:0010029//regulation of seed germination;GO:0010243//response to organonitrogen comp…
BraA02g000100.3C	33.8267	8.94667	-1.91874	9.1849e-16	4.12969e-14	OFP1	PREDICTED: transcription repressor OFP1 [Brassica rapa]	-	-	-	-	GO:0043231//intracellular membrane-bounded organelle;GO:0043232//intracellular non-membrane-bounded organelle	GO:0005488//binding	GO:0001558//regulation of cell growth;GO:0006355//regulation of transcription, DNA-templated;GO:0048856//anatomical structure development
BraA06g006580.3C	51.91	115.263	1.15085	9.64959e-16	4.3272e-14	RPL21A	PREDICTED: 60S ribosomal protein L21-1 [Brassica rapa]	Genetic Information Processing	Translation	ko03010//Ribosome	K02889	-	-	-
BraA06g031430.3C	10.1367	3.36	-1.59305	1.02229e-15	4.57828e-14	SLAH3	PREDICTED: S-type anion channel SLAH3 [Brassica rapa]	-	-	-	-	-	-	-
BraA10g030220.3C	2.08667	10.67	2.35429	1.06022e-15	4.74189e-14	-	PREDICTED: protein LNK4 [Brassica rapa]	-	-	-	-	-	-	-
BraA10g011700.3C	3.18	11.6433	1.87241	1.07145e-15	4.78587e-14	PME61	PREDICTED: probable pectinesterase/pectinesterase inhibitor 61 [Brassica rapa]	-	-	-	-	GO:0031224//intrinsic component of membrane;GO:0043231//intracellular membrane-bounded organelle	GO:0052689//carboxylic ester hydrolase activity	GO:0000272//polysaccharide catabolic process;GO:0006605//protein targeting;GO:0006970//response to osmotic stress;GO:0009746//response to hexose;GO:0009891//positive regulation of biosynthetic process;GO:0042044//fluid transport;GO:0043067//regulation of programmed cell death;GO:0071555//cell wall organization
BraA06g028920.3C	1.83333	7.51667	2.03562	1.07634e-15	4.80141e-14	At1g04910	O-fucosyltransferase family protein [Arabidopsis thaliana]	-	-	-	-	-	-	-
BraA06g002240.3C	1.79667	0.553333	-1.6991	1.09042e-15	4.85787e-14	NSP4	BnaA06g01970D [Brassica napus]	-	-	-	-	-	-	-
BraA07g027780.3C	38.3433	100.723	1.39335	1.14134e-15	5.07807e-14	OBF1	PREDICTED: bZIP transcription factor 44-like [Brassica rapa]	-	-	-	-	-	-	-
BraA05g041590.3C	0.526667	4.01	2.92864	1.23946e-15	5.50743e-14	HSFA1E	PREDICTED: heat stress transcription factor A-1e [Brassica rapa]	-	-	-	-	GO:0043231//intracellular membrane-bounded organelle	GO:0001071//nucleic acid binding transcription factor activity;GO:0003677//DNA binding	GO:0003006//developmental process involved in reproduction;GO:0006950//response to stress;GO:0010468//regulation of gene expression;GO:0034645//cellular macromolecule biosynthetic process
BraA07g026290.3C	3.23	14.2767	2.14405	1.26821e-15	5.62783e-14	AMC7	PREDICTED: metacaspase-7 [Brassica rapa]	-	-	-	-	-	-	-
MSTRG.16230	12.5433	28.6433	1.19128	1.26989e-15	5.62799e-14	At3g16560	probable protein phosphatase 2C 40 [Brassica rapa]	-	-	-	-	-	GO:0016787//hydrolase activity	GO:0008152//metabolic process
BraA06g019390.3C	0.586667	3.94	2.74758	1.2719e-15	5.62955e-14	At3g47570	PREDICTED: probable LRR receptor-like serine/threonine-protein kinase At3g47570 [Brassica rapa]	-	-	-	-	-	-	-
BraA03g038060.3C	2.64	0.153333	-4.10579	1.28494e-15	5.67988e-14	CNGC20	PREDICTED: probable cyclic nucleotide-gated ion channel 20, chloroplastic [Brassica rapa]	Organismal Systems	Environmental adaptation	ko04626//Plant-pathogen interaction	K05391	GO:0009507//chloroplast;GO:0016020//membrane	GO:0005515//protein binding;GO:0015075//ion transmembrane transporter activity;GO:0030551//cyclic nucleotide binding	GO:0006605//protein targeting;GO:0006811//ion transport;GO:0006952//defense response;GO:0009617//response to bacterium;GO:0009620//response to fungus;GO:0009696//salicylic acid metabolic process;GO:0009755//hormone-mediated signaling pathway;GO:0009863//salicylic acid mediated signaling pathway;GO:0010243//response to organonitrogen compound;GO:0035556//intracellular signal transduction;GO:004274…
BraA03g009170.3C	2.67	8.10667	1.60227	1.28933e-15	5.69193e-14	SULTR3;5	PREDICTED: probable sulfate transporter 3.5 [Brassica rapa]	-	-	-	-	-	-	-
BraA09g048440.3C	9.58667	2.96333	-1.69381	1.34731e-15	5.94018e-14	At1g66830	PREDICTED: receptor protein kinase-like protein ZAR1 [Brassica rapa]	-	-	-	-	-	GO:0004672//protein kinase activity;GO:0005488//binding	GO:0006464//cellular protein modification process;GO:0007165//signal transduction
BraA09g055930.3C	1.51333	6.59667	2.12401	1.3921e-15	6.12183e-14	-	BnaA09g43510D [Brassica napus]	-	-	-	-	-	-	-
MSTRG.27313	6.25667	1.78333	-1.81082	1.41378e-15	6.20916e-14	FEI1	LRR receptor-like serine/threonine-protein kinase FEI 1 [Brassica rapa]	-	-	-	-	GO:0031224//intrinsic component of membrane	GO:0004702//receptor signaling protein serine/threonine kinase activity;GO:0032550//purine ribonucleoside binding	GO:0003002//regionalization;GO:0003006//developmental process involved in reproduction;GO:0009653//anatomical structure morphogenesis;GO:0009799//specification of symmetry;GO:0032147//activation of protein kinase activity
BraA07g027870.3C	35.5933	17.7467	-1.00406	1.41702e-15	6.21537e-14	At1g01500	Erythronate-4-phosphate dehydrogenase family protein [Arabidopsis thaliana]	-	-	-	-	GO:0043231//intracellular membrane-bounded organelle	-	-
BraA06g019510.3C	10.58	29.4767	1.47823	1.48403e-15	6.49258e-14	CDF3	PREDICTED: cyclic dof factor 3 [Brassica rapa]	-	-	-	-	GO:0043231//intracellular membrane-bounded organelle	GO:0001071//nucleic acid binding transcription factor activity;GO:0003676//nucleic acid binding;GO:0043169//cation binding	GO:0010468//regulation of gene expression;GO:0034645//cellular macromolecule biosynthetic process;GO:0048506//regulation of timing of meristematic phase transition;GO:0090567//reproductive shoot system development
BraA03g010330.3C	2.87667	0.91	-1.66046	1.53179e-15	6.69292e-14	FAR4	FAR7 [Arabidopsis thaliana]	Cellular Processes;Metabolism	Transport and catabolism;Lipid metabolism	ko04146//Peroxisome;ko00073//Cutin, suberine and wax biosynthesis	K13356;K13356	-	-	-
BraA07g006810.3C	517.363	228.427	-1.17945	1.64941e-15	7.18843e-14	RPA1A	PREDICTED: replication protein A 70 kDa DNA-binding subunit A [Brassica rapa]	Genetic Information Processing;Genetic Information Processing;Genetic Information Processing;Genetic Information Processing	Replication and repair;Replication and repair;Replication and repair;Replication and repair	ko03420//Nucleotide excision repair;ko03440//Homologous recombination;ko03030//DNA replication;ko03430//Mismatch repair	K07466;K07466;K07466;K07466	GO:0000785//chromatin;GO:0043231//intracellular membrane-bounded organelle	-	GO:0000723//telomere maintenance;GO:0000725//recombinational repair;GO:0003006//developmental process involved in reproduction;GO:0006221//pyrimidine nucleotide biosynthetic process;GO:0006355//regulation of transcription, DNA-templated;GO:0007059//chromosome segregation;GO:0007127//meiosis I;GO:0007276//gamete generation;GO:0009409//response to cold;GO:0009639//response to red or far red light;G…
BraA04g005810.3C	113.96	44.4133	-1.35946	1.78827e-15	7.76382e-14	-	BnaA04g04450D [Brassica napus]	-	-	-	-	-	GO:0005488//binding	GO:0044765//single-organism transport
BraA06g009110.3C	50.3267	18.2667	-1.46211	1.96838e-15	8.53489e-14	NRS/ER	PREDICTED: bifunctional dTDP-4-dehydrorhamnose 3,5-epimerase/dTDP-4-dehydrorhamnose reductase-like [Brassica rapa]	Metabolism	Carbohydrate metabolism	ko00520//Amino sugar and nucleotide sugar metabolism	K12451	-	-	-
BraA08g009740.3C	18.3867	45.66	1.31227	2.00903e-15	8.7001e-14	UGT75C1	PREDICTED: UDP-glycosyltransferase 75C1 [Brassica rapa]	Metabolism	Biosynthesis of other secondary metabolites	ko00942//Anthocyanin biosynthesis	K12338	GO:0009536//plastid	GO:0035251//UDP-glucosyltransferase activity	GO:0006725//cellular aromatic compound metabolic process;GO:0009411//response to UV;GO:0009813//flavonoid biosynthetic process;GO:0034285//response to disaccharide
BraA03g053010.3C	4.97333	0.92	-2.43451	2.32163e-15	1.00283e-13	MIOX4	BnaA03g47910D [Brassica napus]	Metabolism;Metabolism	Carbohydrate metabolism;Carbohydrate metabolism	ko00562//Inositol phosphate metabolism;ko00053//Ascorbate and aldarate metabolism	K00469;K00469	GO:0044424//intracellular part	GO:0016701//oxidoreductase activity, acting on single donors with incorporation of molecular oxygen	GO:0006020//inositol metabolic process;GO:0019852//L-ascorbic acid metabolic process;GO:0048646//anatomical structure formation involved in morphogenesis
BraA09g035160.3C	419.26	168.107	-1.31847	2.38e-15	1.02675e-13	LHCB1.3	PREDICTED: chlorophyll a-b binding protein 1, chloroplastic-like [Brassica napus]	Metabolism;Metabolism	Global and overview maps;Energy metabolism	ko01100//Metabolic pathways;ko00196//Photosynthesis - antenna proteins	K08912;K08912	-	-	-
BraA06g028010.3C	16.6967	6.75	-1.3066	2.50683e-15	1.08009e-13	WRKY19	PREDICTED: filaggrin-2 [Brassica rapa]	-	-	-	-	GO:0043231//intracellular membrane-bounded organelle	-	-
BraA01g016770.3C	68.8933	24.7667	-1.47596	2.56527e-15	1.10388e-13	PER44	PREDICTED: peroxidase 44 [Brassica rapa]	Metabolism;Metabolism;Metabolism	Global and overview maps;Global and overview maps;Biosynthesis of other secondary metabolites	ko01100//Metabolic pathways;ko01110//Biosynthesis of secondary metabolites;ko00940//Phenylpropanoid biosynthesis	K00430;K00430;K00430	-	-	-
BraA09g040330.3C	11.5267	27.4	1.2492	2.57349e-15	1.10601e-13	SUC2	PREDICTED: sucrose transport protein SUC2 [Brassica rapa]	-	-	-	-	GO:0016021//integral component of membrane	GO:0005351//sugar:proton symporter activity;GO:0015154//disaccharide transmembrane transporter activity	GO:0005984//disaccharide metabolic process;GO:0006812//cation transport;GO:0010233//phloem transport;GO:0015766//disaccharide transport
BraA10g032170.3C	3.55667	1.16	-1.6164	2.66542e-15	1.14408e-13	GLU1	PREDICTED: ferredoxin-dependent glutamate synthase 1, chloroplastic/mitochondrial [Brassica rapa]	Metabolism;Metabolism	Carbohydrate metabolism;Energy metabolism	ko00630//Glyoxylate and dicarboxylate metabolism;ko00910//Nitrogen metabolism	K00284;K00284	-	-	-
BraA01g023560.3C	9.85333	0.753333	-3.70925	2.69265e-15	1.15432e-13	At3g49630	PREDICTED: probable 2-oxoglutarate-dependent dioxygenase At3g49630 [Brassica rapa]	-	-	-	-	-	-	-
BraA01g001610.3C	5.66	15.2633	1.4312	2.73047e-15	1.16906e-13	At4g37250	PREDICTED: probable LRR receptor-like serine/threonine-protein kinase At4g37250 [Brassica rapa]	-	-	-	-	-	-	-
BraA06g032600.3C	170.22	76.9	-1.14635	2.80946e-15	1.20068e-13	-	BnaA06g27580D [Brassica napus]	-	-	-	-	GO:0043231//intracellular membrane-bounded organelle	-	-
BraA06g027070.3C	31.12	11.44	-1.44376	2.81136e-15	1.20068e-13	FLS3	PREDICTED: flavonol synthase 3 [Brassica rapa]	Metabolism;Metabolism;Metabolism	Global and overview maps;Global and overview maps;Biosynthesis of other secondary metabolites	ko01100//Metabolic pathways;ko01110//Biosynthesis of secondary metabolites;ko00941//Flavonoid biosynthesis	K05278;K05278;K05278	-	GO:0016706//oxidoreductase activity, acting on paired donors, with incorporation or reduction of molecular oxygen, 2-oxoglutarate as one donor, and incorporation of one atom each of oxygen into both donors;GO:0043169//cation binding	GO:0000041//transition metal ion transport;GO:0001101//response to acid chemical;GO:0009267//cellular response to starvation;GO:0009314//response to radiation;GO:0009812//flavonoid metabolic process;GO:0015698//inorganic anion transport;GO:0044710//single-organism metabolic process
BraA03g001710.3C	9.36667	3.85	-1.28268	2.89895e-15	1.23499e-13	CAT6	PREDICTED: cationic amino acid transporter 6, chloroplastic [Brassica napus]	-	-	-	-	GO:0031224//intrinsic component of membrane;GO:0042170//plastid membrane	GO:0015171//amino acid transmembrane transporter activity	GO:0006865//amino acid transport;GO:0051707//response to other organism
BraA10g021440.3C	5.19333	2.12	-1.2926	2.96632e-15	1.26054e-13	Ulk4	PREDICTED: serine/threonine-protein kinase RUNKEL [Brassica rapa]	-	-	-	-	-	-	-
BraA02g029770.3C	85.9633	184.487	1.10172	3.01406e-15	1.27923e-13	ARP1	PREDICTED: 60S ribosomal protein L3-1-like isoform X2 [Brassica napus]	Genetic Information Processing	Translation	ko03010//Ribosome	K02925	-	-	-
BraA09g023130.3C	17.0233	7.54667	-1.1736	3.0488e-15	1.29237e-13	MPK17	PREDICTED: mitogen-activated protein kinase 17-like [Brassica rapa]	-	-	-	-	-	-	-
BraA01g035030.3C	1.13333	4.97333	2.13364	3.21249e-15	1.36006e-13	CHX19	PREDICTED: LOW QUALITY PROTEIN: cation/H(+) antiporter 19 [Brassica rapa]	-	-	-	-	-	-	-
BraA03g036720.3C	0.773333	3.83333	2.30944	3.39327e-15	1.43482e-13	PPC3	PREDICTED: phosphoenolpyruvate carboxylase 3 [Brassica rapa]	Metabolism;Metabolism;Metabolism;Metabolism	Global and overview maps;Global and overview maps;Carbohydrate metabolism;Energy metabolism	ko01100//Metabolic pathways;ko01200//Carbon metabolism;ko00620//Pyruvate metabolism;ko00710//Carbon fixation in photosynthetic organisms	K01595;K01595;K01595;K01595	GO:0044444//cytoplasmic part	GO:0004611//phosphoenolpyruvate carboxykinase activity	GO:0000041//transition metal ion transport;GO:0001101//response to acid chemical;GO:0006101//citrate metabolic process;GO:0009267//cellular response to starvation;GO:0015698//inorganic anion transport
BraA04g022060.3C	61.4333	135.087	1.13679	3.62381e-15	1.5304e-13	GSL-OH	PREDICTED: probable 2-oxoacid dependent dioxygenase [Brassica rapa]	-	-	-	-	-	-	-
BraA05g014820.3C	20.3833	7.4	-1.46179	3.68928e-15	1.55612e-13	At2g29310	PREDICTED: tropinone reductase homolog At2g29310-like isoform X1 [Brassica rapa]	Metabolism;Metabolism;Metabolism	Global and overview maps;Global and overview maps;Biosynthesis of other secondary metabolites	ko01100//Metabolic pathways;ko01110//Biosynthesis of secondary metabolites;ko00960//Tropane, piperidine and pyridine alkaloid biosynthesis	K08081;K08081;K08081	-	-	-
BraA09g064940.3C	0.483333	5.24333	3.43939	3.73952e-15	1.57536e-13	At1g04350	PREDICTED: 1-aminocyclopropane-1-carboxylate oxidase homolog 6-like [Brassica rapa]	-	-	-	-	-	GO:0016705//oxidoreductase activity, acting on paired donors, with incorporation or reduction of molecular oxygen;GO:0043169//cation binding	GO:0006787//porphyrin-containing compound catabolic process;GO:0044710//single-organism metabolic process
BraA06g013980.3C	26.7167	10.6033	-1.33322	3.8825e-15	1.63357e-13	RVE7	protein REVEILLE 7 [Brassica rapa]	-	-	-	-	GO:0009505//plant-type cell wall;GO:0043231//intracellular membrane-bounded organelle	GO:0001071//nucleic acid binding transcription factor activity;GO:0003676//nucleic acid binding;GO:0005198//structural molecule activity	GO:0003006//developmental process involved in reproduction;GO:0006970//response to osmotic stress;GO:0009409//response to cold;GO:0009555//pollen development;GO:0009639//response to red or far red light;GO:0009664//plant-type cell wall organization;GO:0009725//response to hormone;GO:0009756//carbohydrate mediated signaling;GO:0010038//response to metal ion;GO:0010468//regulation of gene expressio…
BraA03g043570.3C	7.70333	1.88	-2.03475	3.9284e-15	1.65085e-13	dnaJ	BnaA03g39520D [Brassica napus]	-	-	-	-	-	-	-
BraA03g000150.3C	18.9133	50.18	1.40771	4.19147e-15	1.75707e-13	LSC30	PREDICTED: ferritin-1, chloroplastic [Brassica rapa]	-	-	-	-	GO:0009532//plastid stroma;GO:0044434//chloroplast part	GO:0005506//iron ion binding	GO:0000041//transition metal ion transport;GO:0000302//response to reactive oxygen species;GO:0009725//response to hormone;GO:0010038//response to metal ion;GO:0044237//cellular metabolic process;GO:0044710//single-organism metabolic process;GO:0046916//cellular transition metal ion homeostasis;GO:0048827//phyllome development;GO:0051707//response to other organism;GO:0090567//reproductive shoot …
BraA08g009190.3C	101.92	44.1633	-1.20652	4.25305e-15	1.78069e-13	-	BnaA08g29920D [Brassica napus]	-	-	-	-	-	-	-
BraA02g024840.3C	17.6167	7.98	-1.14248	4.42663e-15	1.84882e-13	GGH1	PREDICTED: gamma-glutamyl hydrolase 1 [Brassica rapa]	Metabolism	Metabolism of cofactors and vitamins	ko00790//Folate biosynthesis	K01307	GO:0030312//external encapsulating structure;GO:0043231//intracellular membrane-bounded organelle;GO:0044421//extracellular region part	GO:0008242//omega peptidase activity	GO:0006760//folic acid-containing compound metabolic process;GO:0019538//protein metabolic process
BraA03g034490.3C	4.08333	12.4833	1.61218	4.44507e-15	1.85425e-13	LUX	BnaA03g31420D [Brassica napus]	-	-	-	-	-	-	-
BraA04g022800.3C	3.84333	14.2133	1.88681	4.60289e-15	1.91774e-13	ADS2	PREDICTED: delta-9 acyl-lipid desaturase 2-like [Brassica rapa]	Metabolism;Metabolism	Global and overview maps;Lipid metabolism	ko01212//Fatty acid metabolism;ko01040//Biosynthesis of unsaturated fatty acids	K00507;K00507	-	-	-
BraA10g026620.3C	23.36	8.93	-1.38731	4.6587e-15	1.93862e-13	PUB26	BnaA10g20980D [Brassica napus]	-	-	-	-	-	-	-
BraA06g002610.3C	5.56	1.53667	-1.85528	4.84498e-15	2.01368e-13	-	BnaC06g04630D [Brassica napus]	-	-	-	-	-	-	-
BraA10g001190.3C	0.496667	4.13333	3.05696	4.86283e-15	2.01618e-13	GPAT2	PREDICTED: probable glycerol-3-phosphate acyltransferase 2 [Brassica rapa]	Metabolism;Metabolism;Metabolism;Metabolism	Global and overview maps;Global and overview maps;Lipid metabolism;Lipid metabolism	ko01100//Metabolic pathways;ko01110//Biosynthesis of secondary metabolites;ko00564//Glycerophospholipid metabolism;ko00561//Glycerolipid metabolism	K13508;K13508;K13508;K13508	GO:0031224//intrinsic component of membrane;GO:0043231//intracellular membrane-bounded organelle	GO:0016740//transferase activity	GO:0046341//CDP-diacylglycerol metabolic process;GO:0046471//phosphatidylglycerol metabolic process
BraA07g017170.3C	31.7367	15.3467	-1.04823	4.89717e-15	2.02795e-13	SCL4	PREDICTED: scarecrow-like protein 4 [Brassica rapa]	-	-	-	-	GO:0043231//intracellular membrane-bounded organelle	-	GO:0010468//regulation of gene expression;GO:0034645//cellular macromolecule biosynthetic process
BraA01g019290.3C	20.89	6.52667	-1.67839	5.88693e-15	2.43191e-13	TIP2-2	PREDICTED: probable aquaporin TIP2-2 [Brassica rapa]	-	-	-	-	GO:0000325//plant-type vacuole;GO:0005774//vacuolar membrane;GO:0009536//plastid	-	GO:0001101//response to acid chemical;GO:0015698//inorganic anion transport
BraA10g016510.3C	12.6133	29.8933	1.24487	6.27642e-15	2.58777e-13	At5g58620	PREDICTED: zinc finger CCCH domain-containing protein 66 [Brassica rapa]	-	-	-	-	-	-	-
BraA09g049200.3C	4.18333	1.24333	-1.75044	6.2794e-15	2.58777e-13	At3g59190	BnaA09g37620D [Brassica napus]	-	-	-	-	-	-	-
BraA09g054850.3C	21.5467	63.08	1.54972	6.32125e-15	2.60187e-13	AGP2	PREDICTED: classical arabinogalactan protein 2-like [Brassica rapa]	-	-	-	-	GO:0031224//intrinsic component of membrane;GO:0044424//intracellular part	-	GO:0001101//response to acid chemical;GO:0015698//inorganic anion transport
BraA03g049730.3C	2.73333	0.216667	-3.65711	6.49195e-15	2.66569e-13	BGLU47	PREDICTED: beta-glucosidase 47-like [Brassica rapa]	Metabolism;Metabolism;Metabolism;Metabolism;Metabolism	Global and overview maps;Global and overview maps;Biosynthesis of other secondary metabolites;Carbohydrate metabolism;Metabolism of other amino acids	ko01100//Metabolic pathways;ko01110//Biosynthesis of secondary metabolites;ko00940//Phenylpropanoid biosynthesis;ko00500//Starch and sucrose metabolism;ko00460//Cyanoamino acid metabolism	K05350;K05350;K05350;K05350;K05350	-	GO:0015926//glucosidase activity	GO:0044238//primary metabolic process
BraA02g009000.3C	11.4533	1.37333	-3.06001	6.72574e-15	2.75836e-13	GER3	PREDICTED: germin-like protein 1 [Brassica rapa]	-	-	-	-	-	-	-
BraA09g061820.3C	5.71	1.84667	-1.62857	7.03646e-15	2.88232e-13	GH3.12	PREDICTED: 4-substituted benzoates-glutamate ligase GH3.12-like [Brassica rapa]	Environmental Information Processing	Signal transduction	ko04075//Plant hormone signal transduction	K14487	-	-	-
BraA09g060520.3C	18.7467	4.44	-2.078	7.2486e-15	2.96566e-13	ERF088	PREDICTED: ethylene-responsive transcription factor ERF088 [Brassica rapa]	-	-	-	-	GO:0043231//intracellular membrane-bounded organelle	GO:0001071//nucleic acid binding transcription factor activity;GO:0003676//nucleic acid binding	GO:0009987//cellular process;GO:0010468//regulation of gene expression
BraA03g060030.3C	1.14667	8.41	2.87466	7.35036e-15	3.00369e-13	PER49	PREDICTED: peroxidase 49 [Brassica rapa]	Metabolism;Metabolism;Metabolism	Global and overview maps;Global and overview maps;Biosynthesis of other secondary metabolites	ko01100//Metabolic pathways;ko01110//Biosynthesis of secondary metabolites;ko00940//Phenylpropanoid biosynthesis	K00430;K00430;K00430	GO:0030312//external encapsulating structure	GO:0016209//antioxidant activity;GO:0043169//cation binding;GO:0046906//tetrapyrrole binding	GO:0006950//response to stress;GO:0042743//hydrogen peroxide metabolic process;GO:0043207//response to external biotic stimulus;GO:0044710//single-organism metabolic process
MSTRG.28141	27.9067	13.48	-1.04979	7.36861e-15	3.00754e-13	CYP96A15	alkane hydroxylase MAH1-like [Brassica rapa]	Metabolism;Metabolism	Global and overview maps;Lipid metabolism	ko01110//Biosynthesis of secondary metabolites;ko00073//Cutin, suberine and wax biosynthesis	K15405;K15405	GO:0031090//organelle membrane;GO:0031224//intrinsic component of membrane;GO:0043231//intracellular membrane-bounded organelle;GO:0044444//cytoplasmic part	GO:0016713//oxidoreductase activity, acting on paired donors, with incorporation or reduction of molecular oxygen, reduced iron-sulfur protein as one donor, and incorporation of one atom of oxygen;GO:0046872//metal ion binding;GO:0046906//tetrapyrrole binding	GO:0006606//protein import into nucleus;GO:0009058//biosynthetic process;GO:0009685//gibberellin metabolic process;GO:0010476//gibberellin mediated signaling pathway
BraA08g029170.3C	29.98	86.02	1.52067	7.53305e-15	3.07098e-13	YLS9	PREDICTED: protein YLS9-like [Brassica rapa]	-	-	-	-	-	-	-
BraA10g011000.3C	2.38333	22.4667	3.23673	7.55306e-15	3.07179e-13	-	metal ion binding [Brassica rapa]	-	-	-	-	-	-	-
BraA10g011010.3C	2.38333	22.4667	3.23673	7.55306e-15	3.07179e-13	-	metal ion binding [Brassica rapa]	-	-	-	-	-	-	-
BraA03g052230.3C	20.8167	8.46667	-1.29787	7.77924e-15	3.15624e-13	CHLM	PREDICTED: LOW QUALITY PROTEIN: magnesium protoporphyrin IX methyltransferase, chloroplastic-like [Brassica rapa]	Metabolism;Metabolism;Metabolism	Global and overview maps;Global and overview maps;Metabolism of cofactors and vitamins	ko01100//Metabolic pathways;ko01110//Biosynthesis of secondary metabolites;ko00860//Porphyrin and chlorophyll metabolism	K03428;K03428;K03428	GO:0031976//plastid thylakoid;GO:0042170//plastid membrane;GO:0044434//chloroplast part	GO:0008171//O-methyltransferase activity	GO:0006090//pyruvate metabolic process;GO:0006468//protein phosphorylation;GO:0006779//porphyrin-containing compound biosynthetic process;GO:0016072//rRNA metabolic process;GO:0043269//regulation of ion transport
BraA03g047590.3C	7.56667	1.58667	-2.25366	7.85524e-15	3.18329e-13	Slc37a2	Major facilitator superfamily protein [Arabidopsis thaliana]	-	-	-	-	-	-	-
BraA06g016280.3C	125.74	58.7267	-1.09836	8.03199e-15	3.25105e-13	MSSP1	PREDICTED: monosaccharide-sensing protein 1 [Brassica rapa]	-	-	-	-	-	-	-
BraA07g028930.3C	11.9633	29.25	1.28982	8.08387e-15	3.26817e-13	PEPR1	PREDICTED: leucine-rich repeat receptor-like protein kinase PEPR1 [Brassica rapa]	-	-	-	-	GO:0005911//cell-cell junction;GO:0016020//membrane	GO:0005488//binding;GO:0009975//cyclase activity;GO:0016772//transferase activity, transferring phosphorus-containing groups;GO:0038023//signaling receptor activity	GO:0001101//response to acid chemical;GO:0002376//immune system process;GO:0006464//cellular protein modification process;GO:0006952//defense response;GO:0009755//hormone-mediated signaling pathway
BraA08g033130.3C	6.46	23.9067	1.88781	8.17635e-15	3.30164e-13	At5g15350	PREDICTED: cucumber peeling cupredoxin [Brassica rapa]	-	-	-	-	GO:0031224//intrinsic component of membrane	GO:0046914//transition metal ion binding	-
MSTRG.11099	28.3267	11.9733	-1.24234	8.57077e-15	3.45681e-13	SCT	spermidine coumaroyl-CoA acyltransferase [Brassica rapa]	-	-	-	-	-	GO:0016410//N-acyltransferase activity	GO:0001101//response to acid chemical;GO:0006950//response to stress;GO:0015698//inorganic anion transport;GO:0044249//cellular biosynthetic process;GO:0044711//single-organism biosynthetic process;GO:0044763//single-organism cellular process;GO:0045491//xylan metabolic process;GO:1901576//organic substance biosynthetic process
BraA06g012970.3C	299.127	803.47	1.42549	8.81481e-15	3.55104e-13	GSTU24	PREDICTED: glutathione S-transferase U24 [Brassica rapa]	Metabolism	Metabolism of other amino acids	ko00480//Glutathione metabolism	K00799	GO:0044444//cytoplasmic part	GO:0016765//transferase activity, transferring alkyl or aryl (other than methyl) groups;GO:0043168//anion binding	GO:0006511//ubiquitin-dependent protein catabolic process;GO:0009062//fatty acid catabolic process;GO:0009404//toxin metabolic process;GO:0014070//response to organic cyclic compound;GO:0018974//2,4,6-trinitrotoluene metabolic process;GO:0035966//response to topologically incorrect protein;GO:0043248//proteasome assembly
BraA10g016090.3C	14.6667	57.1033	1.96103	9.08306e-15	3.65478e-13	-	PREDICTED: temperature-induced lipocalin-1-like [Brassica rapa]	-	-	-	-	GO:0005911//cell-cell junction;GO:0031090//organelle membrane;GO:0043231//intracellular membrane-bounded organelle;GO:0044444//cytoplasmic part	-	GO:0006972//hyperosmotic response;GO:0009314//response to radiation;GO:0009725//response to hormone;GO:0051234//establishment of localization
BraA03g003000.3C	14.69	4.08333	-1.84702	9.20142e-15	3.69804e-13	MSRA3	BnaA03g02070D [Brassica napus]	-	-	-	-	-	-	-
BraA08g029780.3C	75.4467	158.83	1.07395	9.51177e-15	3.81826e-13	AVP1	BnaA08g23780D [Brassica napus]	Metabolism	Energy metabolism	ko00190//Oxidative phosphorylation	K01507	-	-	-
BraA03g038780.3C	7.59333	17.3667	1.19352	9.67162e-15	3.87786e-13	PREP1	PREDICTED: presequence protease 1, chloroplastic/mitochondrial [Brassica rapa]	-	-	-	-	-	-	-
BraA06g025020.3C	3.60667	1.01	-1.83631	9.97178e-15	3.99351e-13	IQD1	PREDICTED: protein IQ-DOMAIN 1-like [Brassica rapa]	-	-	-	-	GO:0043231//intracellular membrane-bounded organelle	-	GO:0009886//post-embryonic morphogenesis
BraA03g012330.3C	57.6167	22.3333	-1.36729	1.01215e-14	4.04871e-13	PR-1	PREDICTED: pathogenesis-related protein PR-1-like [Brassica rapa]	-	-	-	-	-	-	-
BraA09g056530.3C	23.9333	7.09667	-1.75381	1.05857e-14	4.22946e-13	ACO1	PREDICTED: 1-aminocyclopropane-1-carboxylate oxidase 1 [Brassica rapa]	Metabolism;Metabolism;Metabolism	Global and overview maps;Global and overview maps;Amino acid metabolism	ko01100//Metabolic pathways;ko01110//Biosynthesis of secondary metabolites;ko00270//Cysteine and methionine metabolism	K05933;K05933;K05933	GO:0005576//extracellular region;GO:0005911//cell-cell junction;GO:0016020//membrane;GO:0043231//intracellular membrane-bounded organelle;GO:0044444//cytoplasmic part	GO:0003729//mRNA binding;GO:0016641//oxidoreductase activity, acting on the CH-NH2 group of donors, oxygen as acceptor;GO:0016705//oxidoreductase activity, acting on paired donors, with incorporation or reduction of molecular oxygen;GO:0016836//hydro-lyase activity;GO:0019842//vitamin binding;GO:0046914//transition metal ion binding;GO:0051536//iron-sulfur cluster binding	GO:0006006//glucose metabolic process;GO:0006090//pyruvate metabolic process;GO:0006101//citrate metabolic process;GO:0006970//response to osmotic stress;GO:0006996//organelle organization;GO:0009692//ethylene metabolic process;GO:0010039//response to iron ion;GO:0010087//phloem or xylem histogenesis;GO:0034614//cellular response to reactive oxygen species;GO:0042044//fluid transport;GO:0044260//…
BraA03g011170.3C	4.50667	17	1.9154	1.0692e-14	4.26692e-13	EXO70A1	PREDICTED: exocyst complex component EXO70A1-like [Brassica rapa]	-	-	-	-	-	-	-
BraA06g003120.3C	10.1167	3.77333	-1.42282	1.08591e-14	4.32853e-13	At5g43730	disease resistance protein [Brassica rapa subsp. pekinensis] [Brassica rapa]	Organismal Systems	Environmental adaptation	ko04626//Plant-pathogen interaction	K13459	-	-	-
BraA01g039800.3C	2.98333	0.74	-2.01133	1.09827e-14	4.37266e-13	RLP12	PREDICTED: receptor-like protein 12 [Brassica rapa]	-	-	-	-	-	-	GO:0050794//regulation of cellular process;GO:0050896//response to stimulus
BraA10g001880.3C	10.37	4.44	-1.22378	1.10052e-14	4.37654e-13	ISA2	PREDICTED: isoamylase 2, chloroplastic [Brassica rapa]	-	-	-	-	GO:0009536//plastid	GO:0004133//glycogen debranching enzyme activity;GO:0043167//ion binding	GO:0005982//starch metabolic process;GO:0005984//disaccharide metabolic process;GO:0009059//macromolecule biosynthetic process;GO:0009893//positive regulation of metabolic process;GO:0019758//glycosinolate biosynthetic process
BraA06g000670.3C	42.7633	14.1733	-1.5932	1.14744e-14	4.5578e-13	DIR20	PREDICTED: dirigent protein 20-like isoform X1 [Brassica napus]	-	-	-	-	GO:0005576//extracellular region	-	GO:0009699//phenylpropanoid biosynthetic process;GO:0009814//defense response, incompatible interaction;GO:0033554//cellular response to stress
BraA03g020980.3C	11.7633	1.97	-2.57803	1.15259e-14	4.57292e-13	EXPA4	expansin-A4 precursor [Brassica rapa]	-	-	-	-	GO:0005618//cell wall;GO:0005911//cell-cell junction;GO:0044444//cytoplasmic part	-	GO:0000902//cell morphogenesis;GO:0009827//plant-type cell wall modification;GO:0048646//anatomical structure formation involved in morphogenesis
BraA10g031980.3C	5.3	25.0667	2.24171	1.15743e-14	4.58681e-13	ZAT6	PREDICTED: zinc finger protein ZAT6 [Brassica rapa]	-	-	-	-	GO:0043231//intracellular membrane-bounded organelle	GO:0000975//regulatory region DNA binding;GO:0001071//nucleic acid binding transcription factor activity;GO:0046914//transition metal ion binding	GO:0010243//response to organonitrogen compound;GO:0010468//regulation of gene expression;GO:0034645//cellular macromolecule biosynthetic process;GO:0048364//root development;GO:0072505//divalent inorganic anion homeostasis
BraA07g026870.3C	24.5233	10.03	-1.28983	1.22116e-14	4.82811e-13	At1g77840	PREDICTED: probable eukaryotic translation initiation factor 5-2 [Brassica rapa]	Genetic Information Processing	Translation	ko03013//RNA transport	K03262	GO:0043231//intracellular membrane-bounded organelle	GO:0008135//translation factor activity, RNA binding;GO:0032550//purine ribonucleoside binding	GO:0006417//regulation of translation;GO:0046942//carboxylic acid transport
BraA01g034090.3C	2.61333	9.78333	1.90443	1.2263e-14	4.84284e-13	PLT5	PREDICTED: polyol transporter 5 [Brassica rapa]	-	-	-	-	GO:0031224//intrinsic component of membrane	GO:0005402//cation:sugar symporter activity;GO:0015146//pentose transmembrane transporter activity;GO:0015149//hexose transmembrane transporter activity;GO:0015166//polyol transmembrane transporter activity	GO:0006812//cation transport;GO:0006865//amino acid transport;GO:0006952//defense response;GO:0044763//single-organism cellular process
BraA03g034320.3C	15.8267	32.9433	1.05763	1.26172e-14	4.97693e-13	SCPL49	PREDICTED: serine carboxypeptidase-like 49 [Brassica rapa]	-	-	-	-	-	-	-
BraA07g026100.3C	6.20333	2.49	-1.3169	1.27663e-14	5.02993e-13	NUDT3	BnaA07g20210D [Brassica napus]	-	-	-	-	GO:0043231//intracellular membrane-bounded organelle;GO:0044444//cytoplasmic part	GO:0003824//catalytic activity;GO:0043169//cation binding	-
MSTRG.22783	13.0933	4.58333	-1.51436	1.34406e-14	5.28949e-13	SCPL2	serine carboxypeptidase-like 2 [Brassica rapa]	-	-	-	-	GO:0005618//cell wall;GO:0043231//intracellular membrane-bounded organelle	GO:0004180//carboxypeptidase activity;GO:0016753//O-sinapoyltransferase activity	GO:0000097//sulfur amino acid biosynthetic process;GO:0006090//pyruvate metabolic process;GO:0006544//glycine metabolic process;GO:0006633//fatty acid biosynthetic process;GO:0006732//coenzyme metabolic process;GO:0006753//nucleoside phosphate metabolic process;GO:0009683//indoleacetic acid metabolic process;GO:0009694//jasmonic acid metabolic process;GO:0019538//protein metabolic process
BraA02g017190.3C	4.08	9.35333	1.19691	1.36818e-14	5.37821e-13	At1g67000	BnaA02g12620D [Brassica napus]	-	-	-	-	-	-	-
BraA10g003210.3C	15.7367	7.83333	-1.00643	1.3801e-14	5.41879e-13	At1g04680	PREDICTED: probable pectate lyase 1 [Brassica rapa]	Metabolism	Carbohydrate metabolism	ko00040//Pentose and glucuronate interconversions	K01728	-	GO:0016837//carbon-oxygen lyase activity, acting on polysaccharides;GO:0043169//cation binding	GO:0000272//polysaccharide catabolic process;GO:0009826//unidimensional cell growth;GO:0032535//regulation of cellular component size;GO:0042546//cell wall biogenesis;GO:0043479//pigment accumulation in tissues in response to UV light;GO:0048509//regulation of meristem development;GO:0048588//developmental cell growth;GO:0060918//auxin transport;GO:0071555//cell wall organization
BraA01g002570.3C	21.5133	77.7133	1.85293	1.51577e-14	5.93779e-13	ATJ11	PREDICTED: chaperone protein dnaJ 11, chloroplastic [Brassica rapa]	-	-	-	-	-	-	-
BraA07g042160.3C	4.80667	11.8867	1.30624	1.54468e-14	6.0441e-13	noc3l	PREDICTED: nucleolar complex protein 3 homolog isoform X1 [Brassica rapa]	-	-	-	-	-	-	-
BraA08g004410.3C	7.88	16.99	1.10842	1.60936e-14	6.28997e-13	AGO1A	PREDICTED: protein argonaute 1 [Brassica rapa]	-	-	-	-	-	-	-
BraA10g022900.3C	21.1533	46.7167	1.14305	1.61757e-14	6.31483e-13	CSLD2	PREDICTED: cellulose synthase-like protein D2 [Brassica rapa]	-	-	-	-	-	-	-
BraA02g022570.3C	8.42333	24.46	1.53796	1.62025e-14	6.31806e-13	LPAT4	lysophosphatidyl acyltransferase 4 [Brassica napus]	Metabolism;Metabolism;Metabolism;Metabolism	Global and overview maps;Global and overview maps;Lipid metabolism;Lipid metabolism	ko01100//Metabolic pathways;ko01110//Biosynthesis of secondary metabolites;ko00564//Glycerophospholipid metabolism;ko00561//Glycerolipid metabolism	K13513;K13513;K13513;K13513	-	-	-
BraA06g007900.3C	7.91667	26.22	1.7277	1.62478e-14	6.32849e-13	-	BnaA06g06900D [Brassica napus]	-	-	-	-	-	-	GO:0001101//response to acid chemical;GO:0006950//response to stress
BraA06g040570.3C	41.0367	19.89	-1.04487	1.65247e-14	6.42896e-13	MPK17	PREDICTED: mitogen-activated protein kinase 17 [Brassica rapa]	-	-	-	-	-	-	-
BraA02g044640.3C	23.21	9.85667	-1.23557	1.6656e-14	6.4653e-13	WRKY19	BnaA02g34260D [Brassica napus]	-	-	-	-	GO:0043231//intracellular membrane-bounded organelle	-	-
BraA10g012120.3C	17.2467	5.33333	-1.69321	1.69947e-14	6.58176e-13	At4g27520	PREDICTED: early nodulin-like protein 2 [Brassica rapa]	-	-	-	-	-	-	-
BraA06g032410.3C	16.3333	3.11667	-2.38974	1.73879e-14	6.72641e-13	At5g25090	PREDICTED: early nodulin-like protein 3 [Brassica napus]	-	-	-	-	GO:0005911//cell-cell junction;GO:0031225//anchored component of membrane	GO:0046914//transition metal ion binding	GO:0007017//microtubule-based process;GO:1902410//mitotic cytokinetic process
MSTRG.2398	5.73667	0.353333	-4.02111	1.79517e-14	6.9342e-13	TGG1	myrosinase MA1 isoform X2 [Brassica rapa]	Metabolism	Amino acid metabolism	ko00380//Tryptophan metabolism	K01237	GO:0005576//extracellular region;GO:0005618//cell wall;GO:0005840//ribosome;GO:0005911//cell-cell junction;GO:0009536//plastid;GO:0042579//microbody	GO:0015926//glucosidase activity;GO:0043169//cation binding	GO:0001101//response to acid chemical;GO:0006970//response to osmotic stress;GO:0009625//response to insect;GO:0009725//response to hormone;GO:0019759//glycosinolate catabolic process;GO:0044238//primary metabolic process;GO:0050794//regulation of cellular process
BraA06g010930.3C	4.19667	12.4233	1.56574	1.85569e-14	7.15428e-13	At1g14780	PREDICTED: MACPF domain-containing protein At1g14780 [Brassica rapa]	-	-	-	-	GO:0043231//intracellular membrane-bounded organelle	-	GO:0006812//cation transport;GO:0033554//cellular response to stress
BraA09g058520.3C	29.98	8.02333	-1.90173	1.88534e-14	7.26038e-13	CAP10A	PREDICTED: chlorophyll a-b binding protein CP24, chloroplastic-like [Brassica rapa]	Metabolism;Metabolism	Global and overview maps;Energy metabolism	ko01100//Metabolic pathways;ko00196//Photosynthesis - antenna proteins	K08917;K08917	-	-	-
BraA10g032930.3C	44.8067	92.39	1.04402	1.95029e-14	7.48512e-13	RPL4A	PREDICTED: 60S ribosomal protein L4-1 [Brassica rapa]	Genetic Information Processing	Translation	ko03010//Ribosome	K02930	-	-	-
BraA03g052770.3C	14.0033	5.37667	-1.38099	2.01005e-14	7.70579e-13	bcsl1b	PREDICTED: AAA-ATPase At4g25835-like [Brassica rapa]	-	-	-	-	GO:0016020//membrane	GO:0017111//nucleoside-triphosphatase activity	GO:0017062//respiratory chain complex III assembly
BraA02g006310.3C	2.00667	0.12	-4.06369	2.02589e-14	7.75778e-13	-	PREDICTED: mental retardation GTPase activating protein homolog 4-like isoform X1 [Brassica rapa]	-	-	-	-	-	-	-
BraA01g035460.3C	6.14333	27.6567	2.17053	2.09936e-14	8.0301e-13	C/VIF1	PREDICTED: cell wall / vacuolar inhibitor of fructosidase 1-like [Brassica rapa]	-	-	-	-	-	GO:0004857//enzyme inhibitor activity;GO:0052689//carboxylic ester hydrolase activity	-
BraA09g019380.3C	2.92	0.686667	-2.08829	2.11779e-14	8.09151e-13	PGIC	PREDICTED: glucose-6-phosphate isomerase, cytosolic [Brassica rapa]	Metabolism;Metabolism;Metabolism;Metabolism;Metabolism;Metabolism;Metabolism	Global and overview maps;Global and overview maps;Global and overview maps;Carbohydrate metabolism;Carbohydrate metabolism;Carbohydrate metabolism;Carbohydrate metabolism	ko01100//Metabolic pathways;ko01110//Biosynthesis of secondary metabolites;ko01200//Carbon metabolism;ko00520//Amino sugar and nucleotide sugar metabolism;ko00500//Starch and sucrose metabolism;ko00010//Glycolysis / Gluconeogenesis;ko00030//Pentose phosphate pathway	K01810;K01810;K01810;K01810;K01810;K01810;K01810	GO:0044444//cytoplasmic part	GO:0016861//intramolecular oxidoreductase activity, interconverting aldoses and ketoses	GO:0006006//glucose metabolic process;GO:0006090//pyruvate metabolic process;GO:0009411//response to UV;GO:0009812//flavonoid metabolic process;GO:0010038//response to metal ion;GO:0034285//response to disaccharide;GO:0050832//defense response to fungus
BraA01g010270.3C	9.12667	21.8433	1.25903	2.16233e-14	8.25244e-13	DOT4	PREDICTED: pentatricopeptide repeat-containing protein DOT4, chloroplastic [Brassica rapa]	-	-	-	-	GO:0009536//plastid	GO:0043169//cation binding	GO:0006396//RNA processing;GO:0009451//RNA modification;GO:0009888//tissue development;GO:0010051//xylem and phloem pattern formation;GO:0048827//phyllome development
BraA04g007480.3C	6.47667	21.9767	1.76265	2.1932e-14	8.34699e-13	DJ1A	PREDICTED: protein DJ-1 homolog A [Brassica rapa]	-	-	-	-	-	-	-
BraA07g040650.3C	7.16667	1.19333	-2.58631	2.19445e-14	8.34699e-13	STP14	PREDICTED: sugar transport protein 14 [Brassica rapa]	-	-	-	-	GO:0031224//intrinsic component of membrane	GO:0015149//hexose transmembrane transporter activity;GO:0015291//secondary active transmembrane transporter activity	GO:0006812//cation transport;GO:0044763//single-organism cellular process
BraA01g012730.3C	4.1	13.7567	1.74644	2.223e-14	8.44616e-13	WRKY31	PREDICTED: probable WRKY transcription factor 31 [Brassica rapa]	-	-	-	-	GO:0043231//intracellular membrane-bounded organelle	GO:0001071//nucleic acid binding transcription factor activity;GO:0003677//DNA binding	GO:0010468//regulation of gene expression;GO:0034645//cellular macromolecule biosynthetic process
BraA05g014550.3C	11.43	4.94667	-1.2083	2.31385e-14	8.78155e-13	THIC	PREDICTED: phosphomethylpyrimidine synthase, chloroplastic [Brassica napus]	Metabolism;Metabolism	Global and overview maps;Metabolism of cofactors and vitamins	ko01100//Metabolic pathways;ko00730//Thiamine metabolism	K03147;K03147	GO:0009532//plastid stroma	GO:0019144//ADP-sugar diphosphatase activity;GO:0043169//cation binding;GO:0051536//iron-sulfur cluster binding	GO:0005982//starch metabolic process;GO:0005984//disaccharide metabolic process;GO:0006090//pyruvate metabolic process;GO:0006739//NADP metabolic process;GO:0006772//thiamine metabolic process;GO:0009108//coenzyme biosynthetic process;GO:0009617//response to bacterium;GO:0009893//positive regulation of metabolic process;GO:0010243//response to organonitrogen compound;GO:0019757//glycosinolate met…
BraA01g043570.3C	3.45333	9.34667	1.43646	2.50286e-14	9.48833e-13	BGLU25	PREDICTED: probable inactive beta-glucosidase 25 [Brassica rapa]	Metabolism;Metabolism;Metabolism;Metabolism;Metabolism	Global and overview maps;Global and overview maps;Biosynthesis of other secondary metabolites;Carbohydrate metabolism;Metabolism of other amino acids	ko01100//Metabolic pathways;ko01110//Biosynthesis of secondary metabolites;ko00940//Phenylpropanoid biosynthesis;ko00500//Starch and sucrose metabolism;ko00460//Cyanoamino acid metabolism	K01188;K01188;K01188;K01188;K01188	GO:0043231//intracellular membrane-bounded organelle	GO:0016798//hydrolase activity, acting on glycosyl bonds	GO:0044238//primary metabolic process
BraA08g032070.3C	16.5067	36.33	1.13811	2.54356e-14	9.63189e-13	UGT90A2	PREDICTED: UDP-glycosyltransferase 90A2 [Brassica rapa]	-	-	-	-	-	-	-
BraA01g004230.3C	13.21	5.36667	-1.29953	2.57471e-14	9.73905e-13	ABF3	PREDICTED: ABSCISIC ACID-INSENSITIVE 5-like protein 6 [Brassica rapa]	Environmental Information Processing	Signal transduction	ko04075//Plant hormone signal transduction	K14432	GO:0043231//intracellular membrane-bounded organelle	GO:0001071//nucleic acid binding transcription factor activity;GO:0003677//DNA binding	GO:0000160//phosphorelay signal transduction system;GO:0000302//response to reactive oxygen species;GO:0001101//response to acid chemical;GO:0006355//regulation of transcription, DNA-templated;GO:0006970//response to osmotic stress;GO:0009755//hormone-mediated signaling pathway;GO:0016265//death
BraA08g019240.3C	1.57667	9.98333	2.66264	2.59869e-14	9.81884e-13	CRF4	PREDICTED: ethylene-responsive transcription factor CRF4 [Brassica rapa]	-	-	-	-	-	-	-
BraA08g035580.3C	28.3567	11.2067	-1.33933	2.64215e-14	9.97199e-13	PME7	PREDICTED: probable pectinesterase/pectinesterase inhibitor 7 [Brassica napus]	Metabolism;Metabolism	Global and overview maps;Carbohydrate metabolism	ko01100//Metabolic pathways;ko00040//Pentose and glucuronate interconversions	K01051;K01051	GO:0005618//cell wall	GO:0052689//carboxylic ester hydrolase activity	GO:0000272//polysaccharide catabolic process;GO:0071555//cell wall organization
BraA08g013290.3C	12.6067	28.85	1.19438	2.6984e-14	1.01618e-12	ERD3	PREDICTED: probable methyltransferase PMT21 [Brassica napus]	-	-	-	-	GO:0031090//organelle membrane;GO:0031224//intrinsic component of membrane;GO:0031984//organelle subcompartment;GO:0043231//intracellular membrane-bounded organelle	GO:0016741//transferase activity, transferring one-carbon groups	GO:0006970//response to osmotic stress;GO:0008152//metabolic process;GO:0009414//response to water deprivation
MSTRG.13603	0.13	5.53667	5.41243	2.71612e-14	1.02172e-12	P5CSA	delta-1-pyrroline-5-carboxylate synthase A isoform X1 [Brassica rapa]	Metabolism;Metabolism;Metabolism;Metabolism	Global and overview maps;Global and overview maps;Global and overview maps;Amino acid metabolism	ko01100//Metabolic pathways;ko01110//Biosynthesis of secondary metabolites;ko01230//Biosynthesis of amino acids;ko00330//Arginine and proline metabolism	K12657;K12657;K12657;K12657	-	-	-
BraA06g011520.3C	5.04333	11.65	1.20788	2.73511e-14	1.027e-12	BOR4	BnaA06g10160D [Brassica napus]	Genetic Information Processing	Translation	ko03008//Ribosome biogenesis in eukaryotes	K14558	-	-	-
BraA02g025540.3C	1.17333	6.54	2.47868	2.73618e-14	1.027e-12	CCR2	cinnamoyl-CoA reductase 2 [Brassica napus]	Metabolism;Metabolism;Metabolism	Global and overview maps;Global and overview maps;Biosynthesis of other secondary metabolites	ko01100//Metabolic pathways;ko01110//Biosynthesis of secondary metabolites;ko00940//Phenylpropanoid biosynthesis	K09753;K09753;K09753	-	GO:0016301//kinase activity;GO:0016620//oxidoreductase activity, acting on the aldehyde or oxo group of donors, NAD or NADP as acceptor;GO:0046983//protein dimerization activity;GO:0048037//cofactor binding	GO:0006950//response to stress;GO:0007623//circadian rhythm;GO:0009620//response to fungus;GO:0009699//phenylpropanoid biosynthetic process;GO:0010243//response to organonitrogen compound;GO:0016129//phytosteroid biosynthetic process;GO:0065007//biological regulation
BraA10g000880.3C	0.19	2.89	3.927	2.90457e-14	1.08901e-12	NAC001	PREDICTED: NAC domain-containing protein 1-like isoform X2 [Brassica rapa]	-	-	-	-	GO:0044424//intracellular part	-	GO:0006865//amino acid transport;GO:0016482//cytoplasmic transport
BraA03g061990.3C	15.9167	7.55	-1.07599	2.94762e-14	1.10393e-12	AAP1	PREDICTED: amino acid permease 1-like [Brassica rapa]	-	-	-	-	-	-	-
BraA09g059700.3C	5.92	0.001	-12.5314	3.01694e-14	1.12865e-12	FUT8	PREDICTED: probable fucosyltransferase 8 isoform X1 [Brassica rapa]	-	-	-	-	GO:0000139//Golgi membrane;GO:0031224//intrinsic component of membrane	GO:0031127//alpha-(1,2)-fucosyltransferase activity	GO:0006464//cellular protein modification process;GO:0044085//cellular component biogenesis;GO:0045229//external encapsulating structure organization
BraA07g025730.3C	14.4067	33.2133	1.20503	3.07135e-14	1.14775e-12	At1g80270	PREDICTED: pentatricopeptide repeat-containing protein At1g80270, mitochondrial [Brassica rapa]	-	-	-	-	GO:0009526//plastid envelope	-	GO:0006221//pyrimidine nucleotide biosynthetic process;GO:0006886//intracellular protein transport
BraA09g057120.3C	17.9667	6.23	-1.52802	3.1251e-14	1.16656e-12	At5g01750	PREDICTED: protein LURP-one-related 15-like [Brassica rapa]	-	-	-	-	-	-	-
BraA01g012910.3C	46.7367	20.2	-1.2102	3.31272e-14	1.23389e-12	PAP2	PREDICTED: plastid lipid-associated protein 2, chloroplastic [Brassica rapa]	-	-	-	-	-	-	-
BraA01g034330.3C	23.05	6.69	-1.78469	3.38373e-14	1.25622e-12	-	AT3g18560/K24M9_5 [Arabidopsis thaliana]	-	-	-	-	-	-	-
BraA09g007670.3C	12.86	31.25	1.28097	3.39761e-14	1.26e-12	HDA6	PREDICTED: histone deacetylase 6 [Brassica rapa]	-	-	-	-	GO:0009526//plastid envelope;GO:0043232//intracellular non-membrane-bounded organelle	GO:0005488//binding;GO:0016811//hydrolase activity, acting on carbon-nitrogen (but not peptide) bonds, in linear amides	GO:0000338//protein deneddylation;GO:0001101//response to acid chemical;GO:0003006//developmental process involved in reproduction;GO:0006970//response to osmotic stress;GO:0009639//response to red or far red light;GO:0010608//posttranscriptional regulation of gene expression;GO:0010629//negative regulation of gene expression;GO:0016570//histone modification;GO:0034645//cellular macromolecule bio…
BraA10g017140.3C	15.4067	52.7233	1.77489	3.43309e-14	1.27177e-12	COPT1	BnaA10g12280D [Brassica napus]	-	-	-	-	GO:0031224//intrinsic component of membrane	GO:0046915//transition metal ion transmembrane transporter activity	GO:0003006//developmental process involved in reproduction;GO:0006825//copper ion transport;GO:0044767//single-organism developmental process
BraA02g023500.3C	1.39	6.02	2.11468	3.45124e-14	1.27711e-12	PHT1-9	PREDICTED: probable inorganic phosphate transporter 1-9 [Brassica napus]	-	-	-	-	GO:0009536//plastid;GO:0031224//intrinsic component of membrane	GO:0015114//phosphate ion transmembrane transporter activity;GO:0015291//secondary active transmembrane transporter activity	GO:0006812//cation transport;GO:0006817//phosphate ion transport
BraA03g046420.3C	7.1	19.0767	1.42592	3.53973e-14	1.30843e-12	xlnD	PREDICTED: 3-hydroxybenzoate 6-hydroxylase 1-like [Brassica napus]	-	-	-	-	-	-	-
MSTRG.12441	3.06333	0.4	-2.93703	3.65501e-14	1.34958e-12	AtMg00710	copia-like retrotransposable element [Arabidopsis thaliana]	Metabolism;Metabolism;Metabolism;Genetic Information Processing	Global and overview maps;Nucleotide metabolism;Nucleotide metabolism;Transcription	ko01100//Metabolic pathways;ko00230//Purine metabolism;ko00240//Pyrimidine metabolism;ko03020//RNA polymerase	K03006;K03006;K03006;K03006	-	GO:0016787//hydrolase activity	-
BraA04g028140.3C	16.8867	0.76	-4.47374	3.74387e-14	1.3809e-12	ELF4	BnaA04g22640D [Brassica napus]	-	-	-	-	GO:0043231//intracellular membrane-bounded organelle	GO:0046983//protein dimerization activity	GO:0007602//phototransduction;GO:0009639//response to red or far red light;GO:0009648//photoperiodism;GO:0042752//regulation of circadian rhythm;GO:0048580//regulation of post-embryonic development;GO:0090567//reproductive shoot system development
BraA03g016980.3C	13.63	38.97	1.51558	4.05778e-14	1.48863e-12	SOBIR1	PREDICTED: leucine-rich repeat receptor-like serine/threonine/tyrosine-protein kinase SOBIR1 [Brassica rapa]	-	-	-	-	GO:0016020//membrane	GO:0004672//protein kinase activity;GO:0032550//purine ribonucleoside binding	GO:0006468//protein phosphorylation;GO:0007167//enzyme linked receptor protein signaling pathway;GO:0008219//cell death;GO:0009910//negative regulation of flower development;GO:0031347//regulation of defense response
BraA09g042950.3C	22.1433	9.42667	-1.23205	4.18573e-14	1.53391e-12	PATL6	PREDICTED: patellin-6 [Brassica rapa]	-	-	-	-	GO:0031224//intrinsic component of membrane;GO:0044424//intracellular part	GO:0005488//binding	GO:0044763//single-organism cellular process;GO:0051234//establishment of localization
BraA07g012480.3C	17.6767	37.3233	1.07823	4.21957e-14	1.54465e-12	CCT5	PREDICTED: T-complex protein 1 subunit epsilon [Brassica napus]	-	-	-	-	GO:0005911//cell-cell junction;GO:0016020//membrane;GO:0044444//cytoplasmic part	GO:0005515//protein binding	GO:0016072//rRNA metabolic process;GO:0044267//cellular protein metabolic process
BraA10g012830.3C	22.14	10.0167	-1.14425	4.30162e-14	1.573e-12	THI1	PREDICTED: thiamine thiazole synthase, chloroplastic [Brassica rapa]	Metabolism;Metabolism	Global and overview maps;Metabolism of cofactors and vitamins	ko01100//Metabolic pathways;ko00730//Thiamine metabolism	K03146;K03146	-	-	-
BraA09g004240.3C	11.2733	37.6733	1.74063	4.35022e-14	1.58907e-12	At5g48480	Lactoylglutathione lyase / glyoxalase I family protein [Arabidopsis thaliana]	-	-	-	-	-	-	-
BraA07g024840.3C	13.84	35.7067	1.36735	4.41419e-14	1.61071e-12	yuiD	Acid phosphatase/vanadium-dependent haloperoxidase-related protein [Arabidopsis thaliana]	-	-	-	-	GO:0016020//membrane	-	-
BraA01g025080.3C	11.56	4.44	-1.38051	4.44456e-14	1.62005e-12	TIC62	PREDICTED: protein plastid transcriptionally active 16, chloroplastic [Brassica rapa]	-	-	-	-	-	-	-
BraA09g052020.3C	12.1267	40.8567	1.75239	4.47388e-14	1.629e-12	XXT1	PREDICTED: xyloglucan 6-xylosyltransferase 1 [Brassica rapa]	-	-	-	-	GO:0031224//intrinsic component of membrane;GO:0031984//organelle subcompartment;GO:0043231//intracellular membrane-bounded organelle	GO:0005488//binding;GO:0008194//UDP-glycosyltransferase activity;GO:0042285//xylosyltransferase activity	GO:0006464//cellular protein modification process;GO:0009250//glucan biosynthetic process;GO:0009605//response to external stimulus;GO:0010243//response to organonitrogen compound;GO:0048588//developmental cell growth
BraA09g018070.3C	8.80667	3	-1.55363	4.50867e-14	1.63991e-12	SOT18	sulfotransferase 5b [Brassica rapa subsp. pekinensis] [Brassica rapa]	-	-	-	-	-	-	-
BraA09g018670.3C	8.62667	23.8633	1.46792	4.65736e-14	1.68859e-12	PBG1	PREDICTED: proteasome subunit beta type-4 [Brassica rapa]	Genetic Information Processing	Folding, sorting and degradation	ko03050//Proteasome	K02736	-	-	-
BraA04g019480.3C	6	2.82	-1.08927	4.6628e-14	1.68877e-12	AAO3	PREDICTED: abscisic-aldehyde oxidase [Brassica rapa]	Metabolism;Metabolism;Metabolism	Global and overview maps;Global and overview maps;Metabolism of terpenoids and polyketides	ko01100//Metabolic pathways;ko01110//Biosynthesis of secondary metabolites;ko00906//Carotenoid biosynthesis	K09842;K09842;K09842	GO:0044444//cytoplasmic part	GO:0018488//aryl-aldehyde oxidase activity;GO:0044389//ubiquitin-like protein ligase binding;GO:0051536//iron-sulfur cluster binding	GO:0009687//abscisic acid metabolic process;GO:0009850//auxin metabolic process
BraA05g010690.3C	47.93	16.0267	-1.58045	4.78325e-14	1.73055e-12	CAB1	PREDICTED: chlorophyll a-b binding protein 1, chloroplastic-like [Brassica napus]	Metabolism;Metabolism	Global and overview maps;Energy metabolism	ko01100//Metabolic pathways;ko00196//Photosynthesis - antenna proteins	K08912;K08912	GO:0009521//photosystem;GO:0009526//plastid envelope;GO:0031224//intrinsic component of membrane;GO:0031976//plastid thylakoid;GO:0044434//chloroplast part	GO:0043169//cation binding;GO:0046906//tetrapyrrole binding	GO:0006464//cellular protein modification process;GO:0009765//photosynthesis, light harvesting
BraA09g014400.3C	16.4467	7.62	-1.10993	4.99949e-14	1.80495e-12	At1g64390	PREDICTED: endoglucanase 6 [Brassica rapa]	-	-	-	-	-	GO:0004553//hydrolase activity, hydrolyzing O-glycosyl compounds;GO:0005488//binding	GO:0030243//cellulose metabolic process;GO:0045229//external encapsulating structure organization
BraA09g056720.3C	11.3467	32.5367	1.5198	5.08967e-14	1.83557e-12	At1g75040	PREDICTED: pathogenesis-related protein 5-like isoform X1 [Brassica rapa]	-	-	-	-	-	-	-
MSTRG.230	23.88	55.6	1.21928	5.20316e-14	1.87451e-12	TLP1	thaumatin-like protein 1 [Brassica rapa]	-	-	-	-	GO:0031224//intrinsic component of membrane	-	GO:0043207//response to external biotic stimulus
BraA04g003820.3C	3.36333	0.543333	-2.62998	5.20964e-14	1.87487e-12	FAR6	PREDICTED: fatty acyl-CoA reductase 6, chloroplastic-like isoform X2 [Brassica rapa]	Cellular Processes;Metabolism	Transport and catabolism;Lipid metabolism	ko04146//Peroxisome;ko00073//Cutin, suberine and wax biosynthesis	K13356;K13356	-	-	-
BraA02g013540.3C	1.75333	9.18667	2.38944	5.28534e-14	1.9001e-12	ANP1	PREDICTED: mitogen-activated protein kinase kinase kinase ANP1-like [Brassica napus]	-	-	-	-	-	-	-
BraA07g016860.3C	103.613	50.88	-1.02604	5.62825e-14	2.02125e-12	RALFL34	PREDICTED: protein RALF-like 34 [Brassica rapa]	-	-	-	-	GO:0005576//extracellular region	GO:0060089//molecular transducer activity	GO:0007154//cell communication;GO:0048646//anatomical structure formation involved in morphogenesis
BraA01g012370.3C	0.966667	22.8	4.55987	5.6376e-14	2.02247e-12	NPF7.2	PREDICTED: protein NRT1/ PTR FAMILY 7.2-like [Brassica rapa]	-	-	-	-	-	-	-
BraA03g020140.3C	5.65333	16.1833	1.51734	6.15552e-14	2.20596e-12	WRKY33	PREDICTED: probable WRKY transcription factor 33 [Brassica rapa]	Organismal Systems;Environmental Information Processing	Environmental adaptation;Signal transduction	ko04626//Plant-pathogen interaction;ko04016//MAPK signaling pathway - plant	K13424;K13424	-	-	-
MSTRG.8813	11.7533	4.89	-1.26516	6.33685e-14	2.26855e-12	SCPL10	serine carboxypeptidase-like 10 isoform X1 [Brassica rapa]	-	-	-	-	GO:0005618//cell wall;GO:0043231//intracellular membrane-bounded organelle	GO:0004180//carboxypeptidase activity;GO:0016753//O-sinapoyltransferase activity	GO:0000097//sulfur amino acid biosynthetic process;GO:0006090//pyruvate metabolic process;GO:0006544//glycine metabolic process;GO:0006633//fatty acid biosynthetic process;GO:0006732//coenzyme metabolic process;GO:0006753//nucleoside phosphate metabolic process;GO:0009683//indoleacetic acid metabolic process;GO:0009694//jasmonic acid metabolic process;GO:0019538//protein metabolic process
BraA03g023080.3C	0.0733333	6.56	6.48308	6.83656e-14	2.43976e-12	UGT74F2	PREDICTED: UDP-glycosyltransferase 74F2-like [Brassica rapa]	-	-	-	-	-	GO:0035251//UDP-glucosyltransferase activity	GO:0001101//response to acid chemical;GO:0009072//aromatic amino acid family metabolic process;GO:0015698//inorganic anion transport;GO:0018958//phenol-containing compound metabolic process;GO:0032787//monocarboxylic acid metabolic process
BraA05g037180.3C	102.89	205.837	1.0004	6.92259e-14	2.46787e-12	RPP0B	PREDICTED: 60S acidic ribosomal protein P0-2 [Brassica rapa]	Genetic Information Processing	Translation	ko03010//Ribosome	K02941	-	-	-
BraA06g026290.3C	61.58	127.233	1.04694	7.0682e-14	2.51715e-12	NPF2.11	PREDICTED: protein NRT1/ PTR FAMILY 2.11-like [Brassica rapa]	-	-	-	-	-	-	-
BraA06g030980.3C	4.72	14.3433	1.60352	7.23352e-14	2.57334e-12	RPN11	Mov34/MPN/PAD-1 family protein [Arabidopsis thaliana]	Genetic Information Processing	Folding, sorting and degradation	ko03050//Proteasome	K03030	GO:0005838//proteasome regulatory particle;GO:0043231//intracellular membrane-bounded organelle;GO:0044444//cytoplasmic part	GO:0043169//cation binding;GO:0070011//peptidase activity, acting on L-amino acid peptides	GO:0000338//protein deneddylation;GO:0006090//pyruvate metabolic process;GO:0006498//N-terminal protein lipidation;GO:0006511//ubiquitin-dependent protein catabolic process;GO:0006605//protein targeting;GO:0006970//response to osmotic stress;GO:0006996//organelle organization;GO:0009062//fatty acid catabolic process;GO:0009404//toxin metabolic process;GO:0009639//response to red or far red light;…
BraA07g035000.3C	2.99	11.9367	1.99718	7.41282e-14	2.63437e-12	FH8	PREDICTED: formin-like protein 8 [Brassica rapa]	-	-	-	-	GO:0030054//cell junction;GO:0031224//intrinsic component of membrane	GO:0003779//actin binding	GO:0002252//immune effector process;GO:0006812//cation transport;GO:0007015//actin filament organization;GO:0007049//cell cycle;GO:0009404//toxin metabolic process;GO:0009826//unidimensional cell growth;GO:0010243//response to organonitrogen compound;GO:0010467//gene expression;GO:0014070//response to organic cyclic compound;GO:0046942//carboxylic acid transport
BraA10g027970.3C	3.17333	9.08	1.51669	7.4506e-14	2.64504e-12	-	BnaA10g22320D [Brassica napus]	-	-	-	-	GO:0009536//plastid	-	GO:0006886//intracellular protein transport
MSTRG.9168	13.3667	5.82	-1.19955	7.74097e-14	2.74527e-12	ACR6	ACT domain-containing protein ACR6 isoform X1 [Brassica rapa]	-	-	-	-	-	-	-
BraA06g005710.3C	12.7433	4.37	-1.54404	7.83876e-14	2.77706e-12	KN	PREDICTED: syntaxin-related protein KNOLLE [Brassica rapa]	Genetic Information Processing	Folding, sorting and degradation	ko04130//SNARE interactions in vesicular transport	K08486	GO:0005911//cell-cell junction;GO:0016020//membrane;GO:0044444//cytoplasmic part	-	GO:0006461//protein complex assembly;GO:0006637//acyl-CoA metabolic process;GO:0006694//steroid biosynthetic process;GO:0006996//organelle organization;GO:0007017//microtubule-based process;GO:0014070//response to organic cyclic compound;GO:0016192//vesicle-mediated transport;GO:0061024//membrane organization;GO:1902410//mitotic cytokinetic process
BraA03g047770.3C	26.7833	10.21	-1.39135	8.37384e-14	2.96047e-12	AHL23	PREDICTED: AT-hook motif nuclear-localized protein 23 [Brassica rapa]	-	-	-	-	-	-	-
BraA03g023560.3C	1.35333	5.61	2.05148	8.82241e-14	3.11259e-12	CHLREDRAFT_111274	PREDICTED: ribosome biogenesis protein BOP1 homolog isoform X1 [Brassica rapa]	-	-	-	-	-	-	-
BraA06g031950.3C	0.836667	6	2.84224	8.8705e-14	3.12632e-12	-	BnaA02g32420D [Brassica napus]	-	-	-	-	GO:0016020//membrane	-	-
BraA09g049120.3C	2.23667	7.02	1.65012	9.16197e-14	3.22279e-12	PIF5	PREDICTED: LOW QUALITY PROTEIN: transcription factor PIF5 [Brassica rapa]	Environmental Information Processing	Signal transduction	ko04075//Plant hormone signal transduction	K16189	GO:0043231//intracellular membrane-bounded organelle	GO:0001071//nucleic acid binding transcription factor activity;GO:0003676//nucleic acid binding;GO:0005515//protein binding	GO:0000097//sulfur amino acid biosynthetic process;GO:0006090//pyruvate metabolic process;GO:0006355//regulation of transcription, DNA-templated;GO:0006544//glycine metabolic process;GO:0006633//fatty acid biosynthetic process;GO:0006732//coenzyme metabolic process;GO:0006753//nucleoside phosphate metabolic process;GO:0006779//porphyrin-containing compound biosynthetic process;GO:0006873//cellula…
BraA09g063780.3C	12.87	3.6	-1.83794	9.16313e-14	3.22279e-12	PSBP	PREDICTED: oxygen-evolving enhancer protein 2, chloroplastic isoform X1 [Brassica rapa]	Metabolism;Metabolism	Global and overview maps;Energy metabolism	ko01100//Metabolic pathways;ko00195//Photosynthesis	K02717;K02717	GO:0005576//extracellular region;GO:0009521//photosystem;GO:0009526//plastid envelope;GO:0009532//plastid stroma;GO:0031978//plastid thylakoid lumen;GO:0044434//chloroplast part	GO:0008187//poly-pyrimidine tract binding;GO:0046872//metal ion binding	GO:0000097//sulfur amino acid biosynthetic process;GO:0006605//protein targeting;GO:0006996//organelle organization;GO:0009617//response to bacterium;GO:0009620//response to fungus;GO:0009639//response to red or far red light;GO:0009642//response to light intensity;GO:0009696//salicylic acid metabolic process;GO:0009755//hormone-mediated signaling pathway;GO:0009767//photosynthetic electron trans…
BraA09g065640.3C	5.07667	16.81	1.72737	9.48736e-14	3.33339e-12	DI19-2	PREDICTED: protein DEHYDRATION-INDUCED 19 homolog 2-like [Brassica rapa]	-	-	-	-	-	-	-
BraA03g049050.3C	2.29667	8.02333	1.80466	1.08366e-13	3.80354e-12	MORF1	PREDICTED: multiple organellar RNA editing factor 1, mitochondrial-like [Brassica rapa]	-	-	-	-	-	-	-
MSTRG.20249	35.52	14.4667	-1.2959	1.09998e-13	3.85685e-12	--	Adenine nucleotide alpha hydrolases-like superfamily protein [Arabidopsis thaliana]	-	-	-	-	-	GO:0003824//catalytic activity	GO:0000041//transition metal ion transport;GO:0001101//response to acid chemical;GO:0009267//cellular response to starvation;GO:0010033//response to organic substance;GO:0015698//inorganic anion transport
BraA05g038920.3C	3.1	8.65333	1.48099	1.13928e-13	3.98644e-12	SFR2	BnaA05g30850D [Brassica napus]	-	-	-	-	GO:0009527//plastid outer membrane	GO:0008422//beta-glucosidase activity;GO:0016758//transferase activity, transferring hexosyl groups	GO:0005982//starch metabolic process;GO:0005984//disaccharide metabolic process;GO:0009409//response to cold;GO:0019758//glycosinolate biosynthetic process
BraA02g020290.3C	37.08	17.37	-1.09404	1.18411e-13	4.13904e-12	At1g71180	PREDICTED: probable 3-hydroxyisobutyrate dehydrogenase-like 2, mitochondrial [Brassica rapa]	-	-	-	-	GO:0043231//intracellular membrane-bounded organelle	GO:0000166//nucleotide binding;GO:0016616//oxidoreductase activity, acting on the CH-OH group of donors, NAD or NADP as acceptor	GO:0006573//valine metabolic process;GO:0006739//NADP metabolic process
BraA03g035450.3C	15.6533	7.29	-1.10248	1.18964e-13	4.1541e-12	nep2	PREDICTED: aspartyl protease family protein 2-like [Brassica rapa]	-	-	-	-	-	-	-
BraA05g041610.3C	1.41	5.63333	1.99829	1.20043e-13	4.1875e-12	atad3	BnaA05g32310D [Brassica napus]	-	-	-	-	-	-	-
BraA01g007030.3C	2.65333	8.49	1.67796	1.25154e-13	4.35977e-12	DYW9	PREDICTED: pentatricopeptide repeat-containing protein At4g30700-like [Brassica rapa]	-	-	-	-	-	-	-
BraA10g007880.3C	11.78	31.07	1.39918	1.25237e-13	4.35977e-12	SPAC644.07	PREDICTED: AAA-ATPase At1g43910 [Brassica rapa]	-	-	-	-	GO:0005911//cell-cell junction;GO:0016020//membrane;GO:0043231//intracellular membrane-bounded organelle	GO:0017111//nucleoside-triphosphatase activity;GO:0032550//purine ribonucleoside binding	GO:0001101//response to acid chemical
BraA06g019890.3C	7.75667	2.51667	-1.62392	1.30025e-13	4.52184e-12	BACOVA_02659	BnaA06g17690D [Brassica napus]	Metabolism;Metabolism;Metabolism;Metabolism;Metabolism	Global and overview maps;Global and overview maps;Biosynthesis of other secondary metabolites;Carbohydrate metabolism;Metabolism of other amino acids	ko01100//Metabolic pathways;ko01110//Biosynthesis of secondary metabolites;ko00940//Phenylpropanoid biosynthesis;ko00500//Starch and sucrose metabolism;ko00460//Cyanoamino acid metabolism	K05349;K05349;K05349;K05349;K05349	GO:0044444//cytoplasmic part	GO:0016798//hydrolase activity, acting on glycosyl bonds	GO:0044238//primary metabolic process
BraA03g045780.3C	1.64667	33.73	4.35641	1.31873e-13	4.58142e-12	HSFA7A	PREDICTED: heat stress transcription factor A-7a-like isoform X2 [Brassica rapa]	-	-	-	-	-	-	-
BraA06g041760.3C	14.49	4.51333	-1.68279	1.36017e-13	4.72057e-12	BHLH71	PREDICTED: transcription factor bHLH71-like [Brassica rapa]	-	-	-	-	-	-	-
MSTRG.15045	56.0267	26.1733	-1.09802	1.37459e-13	4.76577e-12	CYS4	cysteine proteinase inhibitor 5-like [Brassica rapa]	-	-	-	-	GO:0030312//external encapsulating structure	-	-
BraA05g014940.3C	0.496667	2.48	2.31999	1.44974e-13	5.0212e-12	GLR2.8	PREDICTED: glutamate receptor 2.8-like [Brassica rapa]	-	-	-	-	-	-	-
BraA04g021300.3C	5.65333	13.1667	1.21972	1.47584e-13	5.10642e-12	FAD3	PREDICTED: acyl-lipid omega-3 desaturase (cytochrome b5), endoplasmic reticulum-like [Brassica rapa]	-	-	-	-	-	-	-
BraA07g019770.3C	29.77	14.0267	-1.08569	1.48598e-13	5.13628e-12	PMAT2	PREDICTED: BAHD acyltransferase At3g29680-like [Brassica rapa]	-	-	-	-	-	-	-
BraA03g030770.3C	12.7567	34.8067	1.44811	1.49121e-13	5.14913e-12	AFP4	PREDICTED: ninja-family protein AFP4-like [Brassica rapa]	-	-	-	-	GO:0043231//intracellular membrane-bounded organelle	-	GO:0006355//regulation of transcription, DNA-templated;GO:0006970//response to osmotic stress;GO:0009787//regulation of abscisic acid-activated signaling pathway;GO:0010962//regulation of glucan biosynthetic process
BraA05g000210.3C	23.0967	5.55	-2.05712	1.53471e-13	5.29396e-12	TSPO	PREDICTED: translocator protein homolog [Brassica rapa]	-	-	-	-	GO:0005794//Golgi apparatus;GO:0031224//intrinsic component of membrane;GO:0042170//plastid membrane	GO:0046906//tetrapyrrole binding	GO:0001101//response to acid chemical;GO:0006970//response to osmotic stress;GO:0033013//tetrapyrrole metabolic process;GO:0051234//establishment of localization
BraA02g008790.3C	8.14333	23.1233	1.50566	1.56663e-13	5.39861e-12	HHP1	PREDICTED: heptahelical transmembrane protein 1-like [Brassica rapa]	-	-	-	-	GO:0031224//intrinsic component of membrane;GO:0043231//intracellular membrane-bounded organelle	GO:0060089//molecular transducer activity	GO:0006970//response to osmotic stress;GO:0009787//regulation of abscisic acid-activated signaling pathway;GO:0034285//response to disaccharide
BraA03g034020.3C	8.17	2.74	-1.57616	1.5781e-13	5.42782e-12	CYP705A5	PREDICTED: cytochrome P450 705A5-like [Brassica rapa]	-	-	-	-	-	GO:0005488//binding	GO:0044710//single-organism metabolic process
BraA01g002390.3C	2.49333	8.27667	1.73097	1.57829e-13	5.42782e-12	ALDH3F1	PREDICTED: aldehyde dehydrogenase family 3 member F1 [Brassica rapa]	Metabolism;Metabolism;Metabolism;Metabolism;Metabolism;Metabolism;Metabolism;Metabolism;Metabolism;Metabolism;Metabolism;Metabolism;Metabolism	Global and overview maps;Global and overview maps;Carbohydrate metabolism;Carbohydrate metabolism;Lipid metabolism;Amino acid metabolism;Amino acid metabolism;Amino acid metabolism;Lipid metabolism;Metabolism of other amino acids;Carbohydrate metabolism;Amino acid metabolism;Amino acid metabolism	ko01100//Metabolic pathways;ko01110//Biosynthesis of secondary metabolites;ko00010//Glycolysis / Gluconeogenesis;ko00620//Pyruvate metabolism;ko00561//Glycerolipid metabolism;ko00330//Arginine and proline metabolism;ko00380//Tryptophan metabolism;ko00280//Valine, leucine and isoleucine degradation;ko00071//Fatty acid degradation;ko00410//beta-Alanine metabolism;ko00053//Ascorbate and aldarate met…	K00128;K00128;K00128;K00128;K00128;K00128;K00128;K00128;K00128;K00128;K00128;K00128;K00128	-	-	-
BraA09g054580.3C	11.33	3.48667	-1.70023	1.59909e-13	5.49324e-12	CYP705A20	PREDICTED: cytochrome P450 705A20-like [Brassica rapa]	-	-	-	-	-	-	-
BraA09g046250.3C	9.46333	23.3333	1.30197	1.60054e-13	5.49324e-12	GLC1	BnaA09g35010D [Brassica napus]	-	-	-	-	GO:0005911//cell-cell junction;GO:0030312//external encapsulating structure	GO:0016798//hydrolase activity, acting on glycosyl bonds	GO:0010243//response to organonitrogen compound;GO:0044238//primary metabolic process
BraA09g022390.3C	114.597	41.5	-1.46538	1.60601e-13	5.50647e-12	EARLI1	PREDICTED: pEARLI1-like lipid transfer protein 1 [Brassica rapa]	-	-	-	-	-	GO:0005488//binding	GO:0044765//single-organism transport
BraA03g015390.3C	4.84333	14.2367	1.55554	1.71893e-13	5.8818e-12	HIR4	PREDICTED: hypersensitive-induced response protein 4 [Brassica rapa]	-	-	-	-	GO:0005911//cell-cell junction;GO:0031090//organelle membrane;GO:0043231//intracellular membrane-bounded organelle	-	-
BraA01g033620.3C	5.16	27.2567	2.40117	1.74755e-13	5.9637e-12	AZF2	PREDICTED: zinc finger protein AZF2-like [Brassica rapa]	-	-	-	-	-	-	-
BraA01g009700.3C	0.783333	6.93	3.14516	1.74811e-13	5.9637e-12	WRKY28	PREDICTED: probable WRKY transcription factor 28 [Brassica rapa]	-	-	-	-	GO:0043231//intracellular membrane-bounded organelle	GO:0001071//nucleic acid binding transcription factor activity;GO:0003677//DNA binding	GO:0009404//toxin metabolic process;GO:0010468//regulation of gene expression;GO:0014070//response to organic cyclic compound;GO:0034645//cellular macromolecule biosynthetic process;GO:0046942//carboxylic acid transport
BraA06g029120.3C	19.1633	8.58667	-1.15818	1.8621e-13	6.34624e-12	BHLH93	PREDICTED: transcription factor bHLH93 [Brassica rapa]	-	-	-	-	GO:0043231//intracellular membrane-bounded organelle	GO:0001071//nucleic acid binding transcription factor activity;GO:0003676//nucleic acid binding;GO:0005515//protein binding	GO:0010468//regulation of gene expression;GO:0034645//cellular macromolecule biosynthetic process;GO:0044707//single-multicellular organism process
BraA03g003010.3C	8.87	0.313333	-4.82316	1.91323e-13	6.51397e-12	MSRA3	PREDICTED: peptide methionine sulfoxide reductase A3-like [Brassica rapa]	-	-	-	-	-	-	-
BraA01g001080.3C	35.8633	17.6233	-1.02502	1.92289e-13	6.54033e-12	CAD7	PREDICTED: cinnamyl alcohol dehydrogenase 7-like [Brassica rapa]	Metabolism;Metabolism;Metabolism	Global and overview maps;Global and overview maps;Biosynthesis of other secondary metabolites	ko01100//Metabolic pathways;ko01110//Biosynthesis of secondary metabolites;ko00940//Phenylpropanoid biosynthesis	K00083;K00083;K00083	-	GO:0016616//oxidoreductase activity, acting on the CH-OH group of donors, NAD or NADP as acceptor;GO:0046914//transition metal ion binding	GO:0009699//phenylpropanoid biosynthetic process;GO:0051707//response to other organism
BraA09g038640.3C	18.6	46.1767	1.31186	1.96339e-13	6.66476e-12	EXPA1	PREDICTED: expansin-A10 isoform X1 [Brassica rapa]	-	-	-	-	GO:0030312//external encapsulating structure	-	GO:0071555//cell wall organization
BraA03g002370.3C	30.1067	64.4833	1.09884	2.0414e-13	6.92269e-12	SWA1	PREDICTED: protein SLOW WALKER 1 [Brassica rapa]	Genetic Information Processing	Translation	ko03008//Ribosome biogenesis in eukaryotes	K14549	GO:0031461//cullin-RING ubiquitin ligase complex;GO:0043231//intracellular membrane-bounded organelle;GO:0043232//intracellular non-membrane-bounded organelle	-	GO:0003006//developmental process involved in reproduction;GO:0006997//nucleus organization;GO:0016072//rRNA metabolic process;GO:0048229//gametophyte development
BraA09g001540.3C	7.04667	2.88333	-1.2892	2.34218e-13	7.9269e-12	SULTR3;2	PREDICTED: sulfate transporter 3.2 [Brassica rapa]	-	-	-	-	GO:0009536//plastid;GO:0031224//intrinsic component of membrane	GO:0015103//inorganic anion transmembrane transporter activity;GO:0015291//secondary active transmembrane transporter activity	GO:0008272//sulfate transport
BraA01g001990.3C	2.13	10.8033	2.34255	2.35735e-13	7.97032e-12	At4g36820	PREDICTED: calcium uniporter protein 1, mitochondrial-like [Brassica rapa]	-	-	-	-	-	-	-
BraA03g021120.3C	9.61	3.69	-1.38092	2.56641e-13	8.66856e-12	PROT1	PREDICTED: proline transporter 1-like [Brassica rapa]	-	-	-	-	GO:0031224//intrinsic component of membrane	GO:0008324//cation transmembrane transporter activity;GO:0046943//carboxylic acid transmembrane transporter activity	GO:0003333//amino acid transmembrane transport;GO:0006812//cation transport
BraA04g022080.3C	36.5167	79.8167	1.12813	2.65141e-13	8.9468e-12	GSL-OH	PREDICTED: probable 2-oxoacid dependent dioxygenase [Brassica rapa]	-	-	-	-	-	-	-
BraA01g008520.3C	272.453	612.36	1.16837	2.66355e-13	8.97889e-12	-	PREDICTED: glycine-rich protein 5 [Brassica rapa]	-	-	-	-	-	-	GO:0048509//regulation of meristem development
BraA04g029990.3C	19.9667	8.41667	-1.24627	2.73222e-13	9.20127e-12	At2g42690	PREDICTED: phospholipase A1-IIdelta [Brassica rapa]	-	-	-	-	GO:0009536//plastid	GO:0004620//phospholipase activity	GO:0000097//sulfur amino acid biosynthetic process;GO:0006970//response to osmotic stress;GO:0009247//glycolipid biosynthetic process;GO:0009267//cellular response to starvation;GO:0009746//response to hexose;GO:0010224//response to UV-B;GO:0016109//tetraterpenoid biosynthetic process;GO:0019758//glycosinolate biosynthetic process;GO:0042044//fluid transport
BraA03g028010.3C	8.67	27.3367	1.65673	2.86902e-13	9.65244e-12	nhp2l1	NHP2-like protein 1, partial [Noccaea caerulescens]	Genetic Information Processing;Genetic Information Processing	Transcription;Translation	ko03040//Spliceosome;ko03008//Ribosome biogenesis in eukaryotes	K12845;K12845	GO:0030529//intracellular ribonucleoprotein complex;GO:0043231//intracellular membrane-bounded organelle;GO:0043232//intracellular non-membrane-bounded organelle;GO:0044444//cytoplasmic part	-	GO:0000469//cleavage involved in rRNA processing;GO:0009451//RNA modification
BraA03g010880.3C	10.41	23.0867	1.14909	2.90606e-13	9.76741e-12	arih1	BnaA03g09030D [Brassica napus]	-	-	-	-	-	-	-
BraA01g018010.3C	3.62333	10.4533	1.52857	3.02722e-13	1.01646e-11	GH3.5	PREDICTED: indole-3-acetic acid-amido synthetase GH3.5 [Brassica rapa]	Environmental Information Processing	Signal transduction	ko04075//Plant hormone signal transduction	K14487	-	GO:0016881//acid-amino acid ligase activity	GO:0009700//indole phytoalexin biosynthetic process;GO:0009725//response to hormone;GO:0014070//response to organic cyclic compound;GO:0048878//chemical homeostasis;GO:0051173//positive regulation of nitrogen compound metabolic process
BraA01g032990.3C	1.28333	12.04	3.22987	3.1126e-13	1.0441e-11	NDR1	PREDICTED: protein NDR1-like [Brassica rapa]	-	-	-	-	-	-	-
BraA07g032730.3C	38.18	78.2967	1.03613	3.11684e-13	1.04449e-11	RPL17B	BnaC06g28490D [Brassica napus]	Genetic Information Processing	Translation	ko03010//Ribosome	K02880	GO:0005911//cell-cell junction;GO:0015934//large ribosomal subunit;GO:0043231//intracellular membrane-bounded organelle	GO:0005198//structural molecule activity	GO:0009451//RNA modification;GO:0010467//gene expression
BraA07g011840.3C	3.49	11.68	1.74274	3.20247e-13	1.07214e-11	GH3.17	PREDICTED: indole-3-acetic acid-amido synthetase GH3.17 [Brassica napus]	Environmental Information Processing	Signal transduction	ko04075//Plant hormone signal transduction	K14487	GO:0043231//intracellular membrane-bounded organelle	GO:0016881//acid-amino acid ligase activity	GO:0009725//response to hormone;GO:0016129//phytosteroid biosynthetic process;GO:0048878//chemical homeostasis
BraA04g011600.3C	19.2333	42	1.12678	3.32139e-13	1.11086e-11	PMAT1	PREDICTED: phenolic glucoside malonyltransferase 1-like [Brassica rapa]	-	-	-	-	-	-	-
BraA03g052980.3C	2.12	10.3333	2.28517	3.40329e-13	1.13713e-11	ACS7	PREDICTED: 1-aminocyclopropane-1-carboxylate synthase 7-like [Brassica rapa]	Metabolism;Metabolism;Metabolism	Global and overview maps;Global and overview maps;Amino acid metabolism	ko01100//Metabolic pathways;ko01110//Biosynthesis of secondary metabolites;ko00270//Cysteine and methionine metabolism	K01762;K01762;K01762	-	GO:0005515//protein binding;GO:0016846//carbon-sulfur lyase activity;GO:0043168//anion binding	GO:0007275//multicellular organism development;GO:0009692//ethylene metabolic process;GO:0018871//1-aminocyclopropane-1-carboxylate metabolic process;GO:0046942//carboxylic acid transport
BraA03g000500.3C	13.16	32.9433	1.32383	3.49728e-13	1.16625e-11	MAM33	BnaA03g54960D [Brassica napus]	-	-	-	-	-	-	-
BraA01g009790.3C	0.386667	2.39667	2.63187	3.52229e-13	1.17344e-11	At1g32860	PREDICTED: glucan endo-1,3-beta-glucosidase 14 [Brassica rapa]	-	-	-	-	-	-	-
BraA01g033860.3C	4.56667	9.94333	1.12259	3.61514e-13	1.2032e-11	PREP1	PREDICTED: presequence protease 1, chloroplastic/mitochondrial [Brassica rapa]	-	-	-	-	-	-	-
BraA05g004810.3C	7.88	17.7	1.16748	3.69555e-13	1.22876e-11	NUP62	PREDICTED: nuclear pore complex protein NUP62 [Brassica rapa]	Genetic Information Processing	Translation	ko03013//RNA transport	K14306	GO:0012505//endomembrane system;GO:0044444//cytoplasmic part	GO:0005488//binding	-
BraA02g011620.3C	19.03	54.1533	1.50877	3.73482e-13	1.24061e-11	RPS4B	BnaA02g07620D [Brassica napus]	Genetic Information Processing	Translation	ko03010//Ribosome	K02987	-	-	-
BraA08g033850.3C	28.1467	10.4633	-1.42762	3.84745e-13	1.27553e-11	PSBP	BnaA08g28710D [Brassica napus]	Metabolism;Metabolism	Global and overview maps;Energy metabolism	ko01100//Metabolic pathways;ko00195//Photosynthesis	K02717;K02717	GO:0005576//extracellular region;GO:0009526//plastid envelope;GO:0009532//plastid stroma;GO:0031978//plastid thylakoid lumen;GO:0044425//membrane part;GO:0044434//chloroplast part	GO:0008187//poly-pyrimidine tract binding	GO:0000097//sulfur amino acid biosynthetic process;GO:0006605//protein targeting;GO:0006996//organelle organization;GO:0009617//response to bacterium;GO:0009620//response to fungus;GO:0009639//response to red or far red light;GO:0009642//response to light intensity;GO:0009696//salicylic acid metabolic process;GO:0009755//hormone-mediated signaling pathway;GO:0009767//photosynthetic electron trans…
BraA05g035510.3C	1.71333	6.28333	1.87472	3.90776e-13	1.29427e-11	-	BnaA05g27650D [Brassica napus]	-	-	-	-	-	GO:0016740//transferase activity	-
BraA06g034150.3C	6.14667	2.05333	-1.58184	3.9232e-13	1.29812e-11	FRL5	PREDICTED: myosin heavy chain, cardiac muscle isoform-like [Brassica rapa]	-	-	-	-	GO:0044444//cytoplasmic part	-	-
BraA09g045330.3C	5.93667	20.8667	1.81348	3.96107e-13	1.30938e-11	ASIL2	PREDICTED: trihelix transcription factor ASIL1 [Brassica rapa]	-	-	-	-	-	GO:0001071//nucleic acid binding transcription factor activity	GO:0010468//regulation of gene expression
BraA05g005770.3C	40.18	92.7067	1.2062	4.00886e-13	1.3239e-11	PYL6	PREDICTED: abscisic acid receptor PYL6 [Brassica rapa]	Environmental Information Processing;Environmental Information Processing	Signal transduction;Signal transduction	ko04075//Plant hormone signal transduction;ko04016//MAPK signaling pathway - plant	K14496;K14496	-	GO:0005488//binding	GO:0009845//seed germination
BraA06g004850.3C	0.466667	1.62	1.79553	4.05721e-13	1.33856e-11	ACC1	PREDICTED: acetyl-CoA carboxylase 1-like [Brassica rapa]	Metabolism;Metabolism;Metabolism;Metabolism;Metabolism;Metabolism	Global and overview maps;Global and overview maps;Carbohydrate metabolism;Global and overview maps;Lipid metabolism;Carbohydrate metabolism	ko01100//Metabolic pathways;ko01110//Biosynthesis of secondary metabolites;ko00620//Pyruvate metabolism;ko01212//Fatty acid metabolism;ko00061//Fatty acid biosynthesis;ko00640//Propanoate metabolism	K11262;K11262;K11262;K11262;K11262;K11262	-	-	-
BraA03g014800.3C	21.3733	7.44	-1.52244	4.21323e-13	1.3887e-11	MAKR5	PREDICTED: probable membrane-associated kinase regulator 5 isoform X2 [Brassica rapa]	-	-	-	-	-	-	-
BraA03g032530.3C	2.28333	7.85333	1.78216	4.29026e-13	1.41272e-11	TBL10	PREDICTED: protein trichome birefringence-like 10 [Brassica rapa]	-	-	-	-	-	-	-
BraA09g036440.3C	60.03	144.223	1.26455	4.31579e-13	1.41975e-11	AGP31	PREDICTED: non-classical arabinogalactan protein 31 [Brassica rapa]	-	-	-	-	GO:0005911//cell-cell junction;GO:0016020//membrane	-	GO:0001101//response to acid chemical
BraA07g004020.3C	2.49667	11.5367	2.20815	4.36389e-13	1.43281e-11	JUB1	PREDICTED: NAC transcription factor 29-like [Brassica rapa]	-	-	-	-	-	-	-
BraA01g001410.3C	36.93	13.1267	-1.49229	4.53057e-13	1.48325e-11	AGP18	PREDICTED: lysine-rich arabinogalactan protein 18 [Brassica rapa]	-	-	-	-	-	-	-
BraA08g005780.3C	7.7	3.27333	-1.2341	4.8271e-13	1.57881e-11	At1g44800	PREDICTED: WAT1-related protein At1g44800 [Brassica rapa]	-	-	-	-	-	-	-
BraA09g015890.3C	0.813333	7.84667	3.27016	4.87891e-13	1.59193e-11	TAO1	BnaA09g13280D [Brassica napus]	Organismal Systems;Environmental Information Processing;Environmental Information Processing	Environmental adaptation;Signal transduction;Signal transduction	ko04626//Plant-pathogen interaction;ko04016//MAPK signaling pathway - plant;ko04070//Phosphatidylinositol signaling system	K02183;K02183;K02183	-	-	-
BraA05g014750.3C	1.24667	0.09	-3.79201	4.88122e-13	1.59193e-11	CHY1	PREDICTED: 3-hydroxyisobutyryl-CoA hydrolase 1-like isoform X1 [Brassica napus]	Metabolism;Metabolism;Metabolism;Metabolism;Metabolism	Global and overview maps;Global and overview maps;Amino acid metabolism;Metabolism of other amino acids;Carbohydrate metabolism	ko01100//Metabolic pathways;ko01200//Carbon metabolism;ko00280//Valine, leucine and isoleucine degradation;ko00410//beta-Alanine metabolism;ko00640//Propanoate metabolism	K05605;K05605;K05605;K05605;K05605	GO:0042579//microbody	GO:0016289//CoA hydrolase activity	GO:0006573//valine metabolic process;GO:0006950//response to stress;GO:0009062//fatty acid catabolic process;GO:0009063//cellular amino acid catabolic process;GO:0009725//response to hormone
BraA01g020750.3C	34.04	71.2333	1.06532	5.13461e-13	1.66819e-11	COBL7	PREDICTED: COBRA-like protein 7 [Brassica rapa]	-	-	-	-	GO:0005911//cell-cell junction;GO:0031225//anchored component of membrane;GO:0031984//organelle subcompartment;GO:0043231//intracellular membrane-bounded organelle	-	GO:0030198//extracellular matrix organization;GO:0040007//growth
BraA05g007870.3C	11.1867	3.55667	-1.65318	5.16421e-13	1.6762e-11	-	PREDICTED: protein FAR-RED ELONGATED HYPOCOTYL 1-like isoform X1 [Brassica rapa]	-	-	-	-	-	-	-
MSTRG.10653	8.91667	24.2867	1.44559	5.21247e-13	1.69026e-11	rnaseh2b	ribonuclease H2 subunit B [Brassica rapa]	Genetic Information Processing	Replication and repair	ko03030//DNA replication	K10744	GO:0043231//intracellular membrane-bounded organelle	-	-
BraA07g020440.3C	1.40333	5.75	2.0347	5.28074e-13	1.71077e-11	At2g33490	BnaA07g15280D [Brassica napus]	-	-	-	-	-	-	-
BraA08g019900.3C	11.8333	31.0533	1.39189	5.38589e-13	1.74318e-11	ABI1	PREDICTED: protein phosphatase 2C 56-like [Brassica rapa]	Environmental Information Processing;Environmental Information Processing	Signal transduction;Signal transduction	ko04075//Plant hormone signal transduction;ko04016//MAPK signaling pathway - plant	K14497;K14497	-	-	-
BraA09g055030.3C	2.78667	12.6	2.17681	5.66008e-13	1.83018e-11	MIPS	PREDICTED: inositol-3-phosphate synthase [Brassica rapa]	Metabolism;Metabolism	Global and overview maps;Carbohydrate metabolism	ko01100//Metabolic pathways;ko00562//Inositol phosphate metabolism	K01858;K01858	-	-	-
BraA10g002680.3C	2.21	10.6567	2.26964	5.76576e-13	1.86216e-11	YUC9	PREDICTED: probable indole-3-pyruvate monooxygenase YUCCA9 [Brassica rapa]	Metabolism;Metabolism	Global and overview maps;Amino acid metabolism	ko01100//Metabolic pathways;ko00380//Tryptophan metabolism	K11816;K11816	-	GO:0000166//nucleotide binding;GO:0016709//oxidoreductase activity, acting on paired donors, with incorporation or reduction of molecular oxygen, NAD(P)H as one donor, and incorporation of one atom of oxygen	GO:0009850//auxin metabolic process;GO:0044710//single-organism metabolic process
BraA02g041010.3C	1.82	4.56333	1.32615	5.79417e-13	1.86822e-11	LON1	PREDICTED: lon protease homolog 1, mitochondrial [Brassica rapa]	-	-	-	-	GO:0009536//plastid;GO:0044429//mitochondrial part	GO:0003677//DNA binding;GO:0032550//purine ribonucleoside binding;GO:0070011//peptidase activity, acting on L-amino acid peptides	GO:0003006//developmental process involved in reproduction;GO:0006508//proteolysis;GO:0006997//nucleus organization;GO:0090329//regulation of DNA-dependent DNA replication
BraA01g016010.3C	17.5433	4.60667	-1.92913	6.02189e-13	1.93981e-11	-	PREDICTED: 21 kDa protein [Brassica rapa]	-	-	-	-	-	-	-
BraA10g020140.3C	1.03333	4.72	2.19148	6.16604e-13	1.98437e-11	EFR	PREDICTED: LRR receptor-like serine/threonine-protein kinase EFR [Brassica rapa]	Organismal Systems	Environmental adaptation	ko04626//Plant-pathogen interaction	K13428	GO:0031224//intrinsic component of membrane	GO:0004672//protein kinase activity;GO:0032550//purine ribonucleoside binding	GO:0002218//activation of innate immune response;GO:0006464//cellular protein modification process;GO:0006605//protein targeting;GO:0007167//enzyme linked receptor protein signaling pathway;GO:0009617//response to bacterium;GO:0009620//response to fungus;GO:0009696//salicylic acid metabolic process;GO:0009755//hormone-mediated signaling pathway;GO:0009863//salicylic acid mediated signaling pathwa…
BraA05g001200.3C	18.8567	5.07667	-1.89312	6.37763e-13	2.05053e-11	-	PREDICTED: LOW QUALITY PROTEIN: serine/arginine repetitive matrix protein 1-like [Brassica napus]	-	-	-	-	-	-	-
BraA05g009450.3C	0.42	3.00667	2.8397	6.48033e-13	2.08159e-11	IPUT1	BnaC04g09360D [Brassica napus]	-	-	-	-	-	-	-
BraA04g025330.3C	3.65667	12.19	1.7371	6.5696e-13	2.10827e-11	IPUT1	BnaA04g20720D [Brassica napus]	-	-	-	-	-	-	-
BraA10g018650.3C	3.41667	0.001	-11.7384	6.69985e-13	2.14805e-11	Rchy1	CHY-type/CTCHY-type/RING-type Zinc finger protein [Arabidopsis thaliana]	Genetic Information Processing	Folding, sorting and degradation	ko04120//Ubiquitin mediated proteolysis	K10144	-	-	-
BraA09g043240.3C	43.4533	19.8633	-1.12936	6.85471e-13	2.19357e-11	-	BnaA09g32500D [Brassica napus]	-	-	-	-	-	-	-
BraA01g000460.3C	10.1767	2.56667	-1.9873	6.88127e-13	2.2e-11	CYP96A15	PREDICTED: alkane hydroxylase MAH1-like [Brassica rapa]	-	-	-	-	-	GO:0016491//oxidoreductase activity;GO:0046906//tetrapyrrole binding;GO:0046914//transition metal ion binding	GO:0044710//single-organism metabolic process
BraA09g048060.3C	0.813333	2.80667	1.78694	6.92012e-13	2.21035e-11	PXM16	PREDICTED: insulin-degrading enzyme-like 2 [Brassica rapa]	-	-	-	-	-	-	-
BraA08g030270.3C	22.2	49.5967	1.15968	6.98874e-13	2.23018e-11	RPL10A	PREDICTED: 60S ribosomal protein L10-1-like [Brassica rapa]	Genetic Information Processing	Translation	ko03010//Ribosome	K02866	GO:0009526//plastid envelope;GO:0030529//intracellular ribonucleoprotein complex	GO:0005198//structural molecule activity	GO:0009411//response to UV;GO:0009451//RNA modification;GO:0010467//gene expression
BraA09g039580.3C	2.4	10.66	2.1511	7.07955e-13	2.25705e-11	SRO2	PREDICTED: probable inactive poly [ADP-ribose] polymerase SRO2 [Brassica rapa]	-	-	-	-	GO:0043231//intracellular membrane-bounded organelle	-	GO:0009404//toxin metabolic process;GO:0014070//response to organic cyclic compound
BraA10g003470.3C	1.31333	0.346667	-1.92161	7.30918e-13	2.32808e-11	SPS3	PREDICTED: probable sucrose-phosphate synthase 3 [Brassica rapa]	Metabolism;Metabolism	Global and overview maps;Carbohydrate metabolism	ko01100//Metabolic pathways;ko00500//Starch and sucrose metabolism	K00696;K00696	-	GO:0035251//UDP-glucosyltransferase activity	GO:0008152//metabolic process
BraA06g041230.3C	12.17	40.87	1.74771	7.81119e-13	2.48565e-11	ERF2	PREDICTED: ethylene-responsive transcription factor 2 [Brassica rapa]	Environmental Information Processing	Signal transduction	ko04075//Plant hormone signal transduction	K14517	-	-	-
BraA06g018620.3C	11.93	31.9533	1.42137	8.15823e-13	2.59125e-11	CEP2	PREDICTED: KDEL-tailed cysteine endopeptidase CEP2 [Brassica rapa]	-	-	-	-	-	-	-
BraA01g002950.3C	17.06	4.44667	-1.93982	8.17798e-13	2.5951e-11	ATL45	PREDICTED: probable E3 ubiquitin-protein ligase ATL45 [Brassica rapa]	-	-	-	-	GO:0031224//intrinsic component of membrane	GO:0046914//transition metal ion binding	GO:0006812//cation transport;GO:0009408//response to heat;GO:0009692//ethylene metabolic process;GO:0010243//response to organonitrogen compound;GO:0032446//protein modification by small protein conjugation
BraA04g021220.3C	15.3433	5.79333	-1.40515	8.2419e-13	2.61295e-11	-	BnaA04g28490D [Brassica napus]	-	-	-	-	-	-	-
BraA03g020350.3C	6.45333	3.21333	-1.00597	8.51266e-13	2.69378e-11	GH3.12	PREDICTED: 4-substituted benzoates-glutamate ligase GH3.12-like isoform X1 [Brassica rapa]	Environmental Information Processing	Signal transduction	ko04075//Plant hormone signal transduction	K14487	GO:0044424//intracellular part	-	GO:0009725//response to hormone
BraA03g016050.3C	5.85333	15.9233	1.44381	1.02625e-12	3.23633e-11	UGT87A2	PREDICTED: UDP-glycosyltransferase 87A2-like [Brassica rapa]	-	-	-	-	-	-	-
BraA07g019900.3C	8.28333	21.0567	1.34599	1.02652e-12	3.23633e-11	PER62	PREDICTED: peroxidase 62 [Brassica rapa]	Metabolism;Metabolism;Metabolism	Global and overview maps;Global and overview maps;Biosynthesis of other secondary metabolites	ko01100//Metabolic pathways;ko01110//Biosynthesis of secondary metabolites;ko00940//Phenylpropanoid biosynthesis	K00430;K00430;K00430	GO:0043231//intracellular membrane-bounded organelle	GO:0016209//antioxidant activity;GO:0043169//cation binding;GO:0046906//tetrapyrrole binding	GO:0006950//response to stress;GO:0009620//response to fungus;GO:0042743//hydrogen peroxide metabolic process;GO:0044710//single-organism metabolic process;GO:0046942//carboxylic acid transport
BraA01g032130.3C	3.55	11.96	1.75233	1.06888e-12	3.36678e-11	UGT84A2	PREDICTED: UDP-glycosyltransferase 84A2 [Brassica rapa]	Metabolism	Biosynthesis of other secondary metabolites	ko00940//Phenylpropanoid biosynthesis	K13068	-	-	-
BraA04g013260.3C	1.35	5.08667	1.91376	1.07302e-12	3.37669e-11	At3g27390	PREDICTED: uncharacterized membrane protein At3g27390 [Brassica rapa]	-	-	-	-	-	-	-
BraA06g011900.3C	34.32	11.5	-1.57742	1.12294e-12	3.53054e-11	CAP10B	PREDICTED: chlorophyll a-b binding protein CP24, chloroplastic [Brassica rapa]	Metabolism;Metabolism	Global and overview maps;Energy metabolism	ko01100//Metabolic pathways;ko00196//Photosynthesis - antenna proteins	K08917;K08917	-	-	-
BraA08g000960.3C	7.61	20.64	1.43947	1.12458e-12	3.53244e-11	IDD7	PREDICTED: protein indeterminate-domain 7 [Brassica rapa]	-	-	-	-	-	-	-
BraA10g006430.3C	13.57	4.38	-1.63142	1.14042e-12	3.57558e-11	ago	PREDICTED: myosin heavy chain kinase B [Brassica rapa]	-	-	-	-	GO:0043234//protein complex;GO:0044424//intracellular part	GO:0004683//calmodulin-dependent protein kinase activity	-
BraA03g048770.3C	2.82	0.78	-1.85415	1.155e-12	3.61799e-11	FAO4A	PREDICTED: long-chain-alcohol oxidase FAO4A-like [Brassica rapa]	-	-	-	-	-	-	-
BraA09g046330.3C	6.06	14.6967	1.2781	1.1812e-12	3.69666e-11	At2g18220	PREDICTED: nucleolar complex protein 2 homolog [Brassica rapa]	-	-	-	-	GO:0035097//histone methyltransferase complex	-	GO:0003006//developmental process involved in reproduction;GO:0006221//pyrimidine nucleotide biosynthetic process;GO:0009451//RNA modification
BraA01g013300.3C	1.81	6.38	1.81757	1.19583e-12	3.73901e-11	IRK	PREDICTED: somatic embryogenesis receptor kinase 4 [Brassica rapa]	-	-	-	-	GO:0031224//intrinsic component of membrane	GO:0004672//protein kinase activity;GO:0032550//purine ribonucleoside binding	GO:0006464//cellular protein modification process;GO:0007167//enzyme linked receptor protein signaling pathway
BraA06g020220.3C	37.36	16.1767	-1.20758	1.24432e-12	3.88705e-11	LUX	PREDICTED: transcription factor LUX-like [Brassica rapa]	-	-	-	-	GO:0043231//intracellular membrane-bounded organelle	GO:0001071//nucleic acid binding transcription factor activity;GO:0003676//nucleic acid binding	GO:0010468//regulation of gene expression;GO:0034645//cellular macromolecule biosynthetic process;GO:0042752//regulation of circadian rhythm
BraA02g005900.3C	14.42	5.27333	-1.45128	1.31536e-12	4.1052e-11	PER56	PREDICTED: peroxidase 56-like [Brassica rapa]	Metabolism;Metabolism;Metabolism	Global and overview maps;Global and overview maps;Biosynthesis of other secondary metabolites	ko01100//Metabolic pathways;ko01110//Biosynthesis of secondary metabolites;ko00940//Phenylpropanoid biosynthesis	K00430;K00430;K00430	-	-	-
BraA01g017810.3C	2.34333	0.001	-11.1943	1.36783e-12	4.26116e-11	COBL11	BnaA01g16150D [Brassica napus]	-	-	-	-	GO:0031224//intrinsic component of membrane	-	GO:0030198//extracellular matrix organization;GO:0040007//growth;GO:0061024//membrane organization
BraA03g012370.3C	5.76333	0.896667	-2.68426	1.38561e-12	4.3126e-11	XTH12	PREDICTED: probable xyloglucan endotransglucosylase/hydrolase protein 12 [Raphanus sativus]	-	-	-	-	GO:0005576//extracellular region;GO:0030312//external encapsulating structure;GO:0044424//intracellular part	GO:0046527//glucosyltransferase activity;GO:0052736//beta-glucanase activity	GO:0006073//cellular glucan metabolic process;GO:0010053//root epidermal cell differentiation;GO:0045229//external encapsulating structure organization
BraA03g035490.3C	12.06	5.65333	-1.09306	1.4626e-12	4.53978e-11	PGK1	BnaA03g32440D [Brassica napus]	Metabolism;Metabolism;Metabolism;Metabolism;Metabolism;Metabolism	Global and overview maps;Global and overview maps;Global and overview maps;Global and overview maps;Carbohydrate metabolism;Energy metabolism	ko01100//Metabolic pathways;ko01110//Biosynthesis of secondary metabolites;ko01200//Carbon metabolism;ko01230//Biosynthesis of amino acids;ko00010//Glycolysis / Gluconeogenesis;ko00710//Carbon fixation in photosynthetic organisms	K00927;K00927;K00927;K00927;K00927;K00927	GO:0005576//extracellular region;GO:0009526//plastid envelope;GO:0009532//plastid stroma;GO:0030312//external encapsulating structure	GO:0016301//kinase activity;GO:0032550//purine ribonucleoside binding	GO:0000097//sulfur amino acid biosynthetic process;GO:0003006//developmental process involved in reproduction;GO:0005982//starch metabolic process;GO:0005984//disaccharide metabolic process;GO:0006090//pyruvate metabolic process;GO:0006091//generation of precursor metabolites and energy;GO:0006739//NADP metabolic process;GO:0006873//cellular ion homeostasis;GO:0009617//response to bacterium;GO:00…
BraA06g035820.3C	1.69	0.62	-1.44668	1.49816e-12	4.64171e-11	EDM2	PREDICTED: protein ENHANCED DOWNY MILDEW 2 [Brassica rapa]	-	-	-	-	-	-	-
BraA03g019480.3C	8.49667	3.37333	-1.33272	1.50151e-12	4.64785e-11	RS2Z33	BnaA03g17170D [Brassica napus]	Genetic Information Processing	Transcription	ko03040//Spliceosome	K12896	-	-	-
BraA05g003030.3C	2.30333	0.7	-1.7183	1.51776e-12	4.69389e-11	PPC2	BnaA05g34260D [Brassica napus]	Metabolism;Metabolism;Metabolism;Metabolism	Global and overview maps;Global and overview maps;Carbohydrate metabolism;Energy metabolism	ko01100//Metabolic pathways;ko01200//Carbon metabolism;ko00620//Pyruvate metabolism;ko00710//Carbon fixation in photosynthetic organisms	K01595;K01595;K01595;K01595	-	-	-
BraA09g032000.3C	5.97667	12.92	1.11219	1.52541e-12	4.71327e-11	TT12	PREDICTED: protein DETOXIFICATION 21 isoform X1 [Brassica rapa]	-	-	-	-	GO:0031224//intrinsic component of membrane	GO:0015291//secondary active transmembrane transporter activity	GO:0000097//sulfur amino acid biosynthetic process;GO:0009608//response to symbiont;GO:0015893//drug transport
BraA04g016370.3C	8.79	2.04333	-2.10494	1.53294e-12	4.73225e-11	PER17	PREDICTED: peroxidase 17 [Brassica rapa]	Metabolism;Metabolism;Metabolism	Global and overview maps;Global and overview maps;Biosynthesis of other secondary metabolites	ko01100//Metabolic pathways;ko01110//Biosynthesis of secondary metabolites;ko00940//Phenylpropanoid biosynthesis	K00430;K00430;K00430	GO:0043231//intracellular membrane-bounded organelle;GO:0044444//cytoplasmic part	GO:0016209//antioxidant activity;GO:0043169//cation binding;GO:0046906//tetrapyrrole binding	GO:0006950//response to stress;GO:0009799//specification of symmetry;GO:0009933//meristem structural organization;GO:0009943//adaxial/abaxial axis specification;GO:0042743//hydrogen peroxide metabolic process;GO:0044710//single-organism metabolic process;GO:0048509//regulation of meristem development
BraA01g015820.3C	11.2033	4.53667	-1.30422	1.54966e-12	4.77955e-11	FSD1	PREDICTED: fibronectin type III and SPRY domain-containing protein 1 isoform X1 [Brassica rapa]	Cellular Processes	Transport and catabolism	ko04146//Peroxisome	K04564	GO:0009532//plastid stroma;GO:0042170//plastid membrane	GO:0003824//catalytic activity;GO:0016209//antioxidant activity;GO:0046914//transition metal ion binding	GO:0000302//response to reactive oxygen species;GO:0006801//superoxide metabolic process;GO:0009416//response to light stimulus;GO:0010038//response to metal ion;GO:0044710//single-organism metabolic process;GO:0048511//rhythmic process
BraA04g005870.3C	0.226667	2.35333	3.37606	1.57112e-12	4.84134e-11	UVR8	PREDICTED: ultraviolet-B receptor UVR8 isoform X1 [Brassica rapa]	-	-	-	-	-	-	-
BraA09g012280.3C	3.78667	8.74333	1.20725	1.6399e-12	5.04417e-11	ABCC5	PREDICTED: ABC transporter C family member 5-like isoform X1 [Brassica rapa]	-	-	-	-	GO:0005773//vacuole;GO:0031090//organelle membrane;GO:0031224//intrinsic component of membrane	GO:0004888//transmembrane signaling receptor activity;GO:0032550//purine ribonucleoside binding;GO:0042626//ATPase activity, coupled to transmembrane movement of substances	GO:0006865//amino acid transport;GO:0006875//cellular metal ion homeostasis;GO:0006970//response to osmotic stress;GO:0007017//microtubule-based process;GO:0015893//drug transport;GO:0016482//cytoplasmic transport;GO:0050794//regulation of cellular process;GO:1902410//mitotic cytokinetic process
BraA01g034870.3C	5.65667	0.953333	-2.5689	1.67248e-12	5.13975e-11	PAP17	BnaA01g27810D [Brassica napus]	Metabolism;Metabolism	Global and overview maps;Metabolism of cofactors and vitamins	ko01100//Metabolic pathways;ko00740//Riboflavin metabolism	K14379;K14379	GO:0044464//cell part	GO:0004721//phosphoprotein phosphatase activity;GO:0043169//cation binding	GO:0000302//response to reactive oxygen species;GO:0006355//regulation of transcription, DNA-templated;GO:0006796//phosphate-containing compound metabolic process;GO:0009247//glycolipid biosynthetic process;GO:0009267//cellular response to starvation;GO:0072501//cellular divalent inorganic anion homeostasis
BraA08g012430.3C	0.563333	2.45333	2.12268	1.73135e-12	5.31588e-11	ERF6	PREDICTED: ethylene-responsive transcription factor 6-like [Brassica rapa]	-	-	-	-	GO:0043231//intracellular membrane-bounded organelle	GO:0001071//nucleic acid binding transcription factor activity;GO:0003676//nucleic acid binding	GO:0000160//phosphorelay signal transduction system;GO:0002252//immune effector process;GO:0006979//response to oxidative stress;GO:0009642//response to light intensity;GO:0010243//response to organonitrogen compound;GO:0010468//regulation of gene expression;GO:0034645//cellular macromolecule biosynthetic process;GO:0048731//system development
BraA08g010100.3C	15.23	3.98	-1.93608	1.84522e-12	5.66038e-11	PSAF	PREDICTED: photosystem I reaction center subunit III, chloroplastic-like [Brassica rapa]	Metabolism;Metabolism	Global and overview maps;Energy metabolism	ko01100//Metabolic pathways;ko00195//Photosynthesis	K02694;K02694	GO:0009526//plastid envelope;GO:0031224//intrinsic component of membrane;GO:0031976//plastid thylakoid;GO:0043234//protein complex;GO:0044434//chloroplast part	-	GO:0000097//sulfur amino acid biosynthetic process
BraA02g032840.3C	0.153333	1.51	3.29981	1.85321e-12	5.67979e-11	VICTR	BnaA02g24500D [Brassica napus]	-	-	-	-	-	-	-
BraA05g006280.3C	11.1267	4.32333	-1.36381	1.97516e-12	6.04267e-11	CYT1	PREDICTED: mannose-1-phosphate guanylyltransferase 1-like [Brassica rapa]	Metabolism;Metabolism;Metabolism;Metabolism	Global and overview maps;Global and overview maps;Carbohydrate metabolism;Carbohydrate metabolism	ko01100//Metabolic pathways;ko01110//Biosynthesis of secondary metabolites;ko00520//Amino sugar and nucleotide sugar metabolism;ko00051//Fructose and mannose metabolism	K00966;K00966;K00966;K00966	GO:0043231//intracellular membrane-bounded organelle;GO:0044444//cytoplasmic part	GO:0005488//binding;GO:0008905//mannose-phosphate guanylyltransferase activity	GO:0000302//response to reactive oxygen species;GO:0001101//response to acid chemical;GO:0006006//glucose metabolic process;GO:0006970//response to osmotic stress;GO:0006996//organelle organization;GO:0009226//nucleotide-sugar biosynthetic process;GO:0009617//response to bacterium;GO:0019852//L-ascorbic acid metabolic process;GO:0030243//cellulose metabolic process;GO:0051603//proteolysis involve…
BraA10g010550.3C	18.55	60.48	1.70504	1.98491e-12	6.06707e-11	ERF025	PREDICTED: ethylene-responsive transcription factor ERF025-like [Brassica rapa]	-	-	-	-	GO:0043231//intracellular membrane-bounded organelle	GO:0000975//regulatory region DNA binding;GO:0001071//nucleic acid binding transcription factor activity	GO:0000160//phosphorelay signal transduction system;GO:0009620//response to fungus;GO:0010468//regulation of gene expression;GO:0034645//cellular macromolecule biosynthetic process
BraA09g002940.3C	1.91333	6.87	1.84422	2.1564e-12	6.58534e-11	PCMP-H34	PREDICTED: pentatricopeptide repeat-containing protein At3g26782, mitochondrial [Brassica rapa]	-	-	-	-	GO:0043231//intracellular membrane-bounded organelle	-	-
BraA09g016320.3C	37.5267	15.1033	-1.31305	2.25178e-12	6.87045e-11	CAB8	PREDICTED: photosystem I chlorophyll a/b-binding protein 3-1, chloroplastic [Brassica rapa]	Metabolism	Energy metabolism	ko00196//Photosynthesis - antenna proteins	K08909	GO:0009521//photosystem;GO:0031224//intrinsic component of membrane;GO:0031976//plastid thylakoid;GO:0044434//chloroplast part	GO:0043169//cation binding;GO:0046906//tetrapyrrole binding	GO:0000097//sulfur amino acid biosynthetic process;GO:0006091//generation of precursor metabolites and energy;GO:0006464//cellular protein modification process;GO:0009725//response to hormone
BraA06g033330.3C	26.5167	54.1667	1.03051	2.27335e-12	6.93007e-11	RH3	PREDICTED: DEAD-box ATP-dependent RNA helicase 3, chloroplastic [Brassica rapa]	-	-	-	-	-	-	-
BraA03g037770.3C	129.08	301.717	1.22493	2.39483e-12	7.29386e-11	-	-	-	-	-	-	-	-	-
BraA01g023040.3C	15.9767	6.71	-1.25158	2.42393e-12	7.37588e-11	BSMT1	BnaA01g21290D [Brassica napus]	-	-	-	-	-	GO:0008168//methyltransferase activity	GO:0006631//fatty acid metabolic process;GO:0010087//phloem or xylem histogenesis;GO:0044260//cellular macromolecule metabolic process
BraA06g030610.3C	11.17	22.5633	1.01435	2.4553e-12	7.46468e-11	DSK2B	PREDICTED: ubiquitin domain-containing protein DSK2b-like [Brassica rapa]	Genetic Information Processing	Folding, sorting and degradation	ko04141//Protein processing in endoplasmic reticulum	K04523	-	-	-
BraA09g008070.3C	22.3967	8.34	-1.42516	2.52328e-12	7.66453e-11	PSAN	PREDICTED: photosystem I reaction center subunit N, chloroplastic-like [Brassica rapa]	Metabolism;Metabolism	Global and overview maps;Energy metabolism	ko01100//Metabolic pathways;ko00195//Photosynthesis	K02701;K02701	GO:0009521//photosystem;GO:0031978//plastid thylakoid lumen;GO:0044434//chloroplast part	GO:0005515//protein binding	GO:0000097//sulfur amino acid biosynthetic process;GO:0006739//NADP metabolic process;GO:0009767//photosynthetic electron transport chain;GO:0031399//regulation of protein modification process
BraA09g044790.3C	6.72333	18.02	1.42235	2.52642e-12	7.66724e-11	LECRK42	BnaA09g54750D [Brassica napus]	-	-	-	-	-	-	-
MSTRG.20229	8.53667	2.79333	-1.61169	2.58201e-12	7.82897e-11	CYP71B34	cytochrome P450 71B34 [Brassica rapa]	-	-	-	-	-	-	-
BraA04g004240.3C	4.31	1.39	-1.6326	2.59587e-12	7.86397e-11	IMK3	BnaA04g03250D [Brassica napus]	-	-	-	-	-	-	-
BraA03g049900.3C	97.7267	48.6167	-1.0073	2.63155e-12	7.95794e-11	2021-04-03	PREDICTED: 5'-adenylylsulfate reductase 3, chloroplastic-like [Brassica rapa]	Metabolism	Energy metabolism	ko00920//Sulfur metabolism	K05907	-	-	-
BraA09g063880.3C	7.19333	18.4533	1.35915	2.67768e-12	8.09024e-11	HPD	PREDICTED: 4-hydroxyphenylpyruvate dioxygenase [Brassica rapa]	Metabolism;Metabolism;Metabolism;Metabolism	Global and overview maps;Metabolism of cofactors and vitamins;Amino acid metabolism;Amino acid metabolism	ko01100//Metabolic pathways;ko00130//Ubiquinone and other terpenoid-quinone biosynthesis;ko00360//Phenylalanine metabolism;ko00350//Tyrosine metabolism	K00457;K00457;K00457;K00457	GO:0009536//plastid	GO:0016702//oxidoreductase activity, acting on single donors with incorporation of molecular oxygen, incorporation of two atoms of oxygen	GO:0006520//cellular amino acid metabolic process;GO:0016109//tetraterpenoid biosynthetic process;GO:0018130//heterocycle biosynthetic process;GO:1901663//quinone biosynthetic process
BraA06g032430.3C	25.09	12.2567	-1.03355	2.79166e-12	8.4197e-11	CIPK25	PREDICTED: CBL-interacting serine/threonine-protein kinase 25 [Brassica rapa]	-	-	-	-	GO:0016020//membrane	GO:0016772//transferase activity, transferring phosphorus-containing groups;GO:0032550//purine ribonucleoside binding	GO:0006464//cellular protein modification process;GO:0009620//response to fungus;GO:0050794//regulation of cellular process
BraA09g057080.3C	4.08333	0.933333	-2.12928	2.99066e-12	9.01189e-11	PNSB4	PREDICTED: photosynthetic NDH subunit of subcomplex B 4, chloroplastic isoform X4 [Brassica rapa]	-	-	-	-	-	-	-
BraA02g045190.3C	36.8867	18.0533	-1.03083	3.0125e-12	9.06971e-11	ZHD1	PREDICTED: zinc-finger homeodomain protein 1-like [Brassica rapa]	-	-	-	-	-	-	-
BraA07g029350.3C	29.59	62.93	1.08864	3.05343e-12	9.1848e-11	SUC1	PREDICTED: sucrose transport protein SUC1-like [Brassica rapa]	-	-	-	-	-	-	-
BraA09g046730.3C	46.7167	121.22	1.37562	3.05951e-12	9.19499e-11	At3g55980	PREDICTED: zinc finger CCCH domain-containing protein 47 [Brassica rapa]	-	-	-	-	GO:0043231//intracellular membrane-bounded organelle	GO:0001071//nucleic acid binding transcription factor activity;GO:0043169//cation binding	GO:0000160//phosphorelay signal transduction system;GO:0002252//immune effector process;GO:0006952//defense response;GO:0009620//response to fungus;GO:0009642//response to light intensity;GO:0009692//ethylene metabolic process;GO:0010243//response to organonitrogen compound;GO:0010468//regulation of gene expression
BraA03g012760.3C	7.49667	1.61667	-2.21323	3.14496e-12	9.44347e-11	GATA21	PREDICTED: GATA transcription factor 21-like [Brassica rapa]	-	-	-	-	-	-	-
BraA07g015740.3C	38.12	97.3933	1.35327	3.20429e-12	9.61316e-11	ERD10	PREDICTED: dehydrin ERD10-like [Brassica rapa]	-	-	-	-	GO:0005911//cell-cell junction;GO:0044444//cytoplasmic part	GO:0008092//cytoskeletal protein binding	GO:0006970//response to osmotic stress;GO:0009409//response to cold;GO:0009414//response to water deprivation;GO:0009845//seed germination
BraA01g028330.3C	0.63	3.9	2.63005	3.37525e-12	1.01171e-10	DRP4C	PREDICTED: dynamin-related protein 4C-like [Brassica rapa]	-	-	-	-	GO:0015630//microtubule cytoskeleton	GO:0017111//nucleoside-triphosphatase activity;GO:0032550//purine ribonucleoside binding	-
BraA10g025610.3C	30.77	13.6633	-1.17121	3.53095e-12	1.0556e-10	-	BnaA10g20160D [Brassica napus]	-	-	-	-	GO:0043231//intracellular membrane-bounded organelle	-	GO:0000097//sulfur amino acid biosynthetic process;GO:0005976//polysaccharide metabolic process;GO:0007275//multicellular organism development;GO:0009826//unidimensional cell growth;GO:0032535//regulation of cellular component size;GO:0043479//pigment accumulation in tissues in response to UV light;GO:0045229//external encapsulating structure organization;GO:0048588//developmental cell growth;GO:…
BraA08g011200.3C	14.8133	30.3933	1.03686	3.5503e-12	1.06046e-10	ufd1	BnaC08g10170D [Brassica napus]	-	-	-	-	-	-	GO:0019941//modification-dependent protein catabolic process
BraA03g004580.3C	4.08333	14.7833	1.85615	3.87596e-12	1.15469e-10	At5g25400	PREDICTED: probable sugar phosphate/phosphate translocator At5g25400 [Brassica rapa]	-	-	-	-	-	-	-
BraA06g027970.3C	29.32	4.06667	-2.84997	3.89837e-12	1.16035e-10	-	BnaA06g23500D [Brassica napus]	-	-	-	-	-	-	-
BraA03g044330.3C	33.7067	12.7567	-1.40178	3.92114e-12	1.16611e-10	-	BnaA03g40120D [Brassica napus]	-	-	-	-	GO:0043231//intracellular membrane-bounded organelle	-	-
BraA02g016410.3C	27.18	61.6167	1.18078	3.95116e-12	1.17402e-10	CDI	PREDICTED: protein CDI [Brassica rapa]	-	-	-	-	-	-	-
BraA09g054080.3C	11.61	25.0433	1.10906	3.97403e-12	1.17978e-10	TET8	PREDICTED: tetraspanin-8 [Brassica rapa]	-	-	-	-	-	-	-
BraA04g030720.3C	3.92	0.26	-3.91427	4.14433e-12	1.22927e-10	TRX2	PREDICTED: thioredoxin H2-like [Brassica rapa]	-	-	-	-	GO:0016020//membrane;GO:0043231//intracellular membrane-bounded organelle;GO:0044444//cytoplasmic part	GO:0016667//oxidoreductase activity, acting on a sulfur group of donors	GO:0006790//sulfur compound metabolic process;GO:0006997//nucleus organization;GO:0048285//organelle fission
BraA05g032810.3C	39.2133	19.6033	-1.00025	4.1522e-12	1.23053e-10	GLIP4	PREDICTED: GDSL esterase/lipase 4 [Brassica rapa]	-	-	-	-	-	GO:0016788//hydrolase activity, acting on ester bonds	GO:0006629//lipid metabolic process
BraA06g032020.3C	95.6833	34.6733	-1.46444	4.21697e-12	1.24864e-10	-	response to low sulfur 2 [Arabidopsis thaliana]	-	-	-	-	GO:0043231//intracellular membrane-bounded organelle	-	GO:0006355//regulation of transcription, DNA-templated;GO:0006952//defense response;GO:0009657//plastid organization
BraA07g016420.3C	12.6333	32.77	1.37514	4.28599e-12	1.26797e-10	-	BnaA07g11840D [Brassica napus]	-	-	-	-	GO:0009536//plastid	-	-
BraA01g001730.3C	11.9	5.59333	-1.08918	4.52306e-12	1.33579e-10	CLASRP	BnaC01g01780D [Brassica napus]	-	-	-	-	GO:0043231//intracellular membrane-bounded organelle	-	-
BraA04g030920.3C	1.37	12.9833	3.24441	4.58446e-12	1.35275e-10	ERF13	PREDICTED: ethylene-responsive transcription factor 13-like [Brassica rapa]	-	-	-	-	GO:0043231//intracellular membrane-bounded organelle	GO:0001071//nucleic acid binding transcription factor activity;GO:0003676//nucleic acid binding	GO:0000160//phosphorelay signal transduction system;GO:0001101//response to acid chemical;GO:0002252//immune effector process;GO:0006605//protein targeting;GO:0006972//hyperosmotic response;GO:0009755//hormone-mediated signaling pathway;GO:0010243//response to organonitrogen compound;GO:0010468//regulation of gene expression;GO:0034645//cellular macromolecule biosynthetic process;GO:0043067//regu…
BraA07g016410.3C	2.25667	0.446667	-2.33692	4.67876e-12	1.37819e-10	SIRK	PREDICTED: senescence-induced receptor-like serine/threonine-protein kinase [Brassica rapa]	-	-	-	-	-	-	-
BraA10g012250.3C	11.83	2.4	-2.30134	4.87504e-12	1.43477e-10	NRPB7L	PREDICTED: DNA-directed RNA polymerase subunit 7-like protein [Brassica rapa]	-	-	-	-	-	-	-
BraA01g018110.3C	0.783333	0.133333	-2.55459	4.9337e-12	1.45078e-10	VIII-B	PREDICTED: myosin-4-like [Brassica napus]	-	-	-	-	-	-	-
BraA08g016150.3C	37.8233	80.9333	1.09746	5.03362e-12	1.47889e-10	UGT73B3	PREDICTED: UDP-glucosyl transferase 73B2-like [Brassica napus]	-	-	-	-	-	GO:0035251//UDP-glucosyltransferase activity	GO:0043207//response to external biotic stimulus
BraA06g010660.3C	1.67333	0.476667	-1.81167	5.05941e-12	1.48494e-10	At2g01680	BnaC05g49710D, partial [Brassica napus]	-	-	-	-	-	-	-
MSTRG.29414	14.1933	29.44	1.05256	5.06293e-12	1.48494e-10	SOG1	SUPPRESSOR OF GAMMA RESPONSE 1 [Brassica rapa]	-	-	-	-	-	-	GO:0010467//gene expression;GO:0034645//cellular macromolecule biosynthetic process;GO:0050789//regulation of biological process
BraA06g028820.3C	3.04	1.30667	-1.21818	5.11565e-12	1.49911e-10	TT12	PREDICTED: protein DETOXIFICATION 27-like [Brassica rapa]	-	-	-	-	-	-	-
BraA06g026160.3C	10.16	3.49333	-1.54022	5.14405e-12	1.50614e-10	-	PREDICTED: neurofilament heavy polypeptide [Brassica rapa]	-	-	-	-	GO:0009536//plastid;GO:0016020//membrane	-	-
[truncated: 26,426 more rows]

## Sheet: Supplementary Table 6
Supplementary Table 6. Expression levels (FPKM value) of all identified lncRNAs
[truncated: 3,383 more rows]

[truncated: 9 more sheets: Supplementary Table 7, Supplementary Table 8, Supplementary Table 9, Supplementary Table 10, Supplementary Table 11, Supplementary Table 12, Supplementary Table 13, Supplementary Table 14, Supplementary Table 15]
